# Supplementary material for: An international standardization programme towards the application of gene expression profiling in routine leukaemia diagnostics: the Microarray Innovations in LEukemia study prephase
Source: Br J Haematol. 2008 Sep;142(5):802–7. doi: 10.1111/j.1365-2141.2008.07261.x (PMC2654477; doi:10.1111/j.1365-2141.2008.07261.x)
Supplement: Supplementary file 1 [file bjh0142-0802-SD1.xls]

## Sheet: QC parameters
Centre Number	File ID	Phase	Sample Type	Lot Information	Operator information	cRNA Yield (µg)	Scaling Factor	Q	P%	P/L	T/L	D/P	D/T	3' / 5' GAPD	MaxPI	MaxI	CEL File Name
1	Site1_01	Training	MCF-7	124PO44836A	Operator 1	10.08	2.2118	1.90707	49.5821	2.66028	2.74691	3.89191	3.76918	2.19042	41448	42350	SDG_00001
1	Site1_02	Training	MCF-7	124PO44836A	Operator 1	24.84	2.32486	1.82251	49.1907	2.32972	2.2194	4.18467	4.39269	1.26313	40151	40699	SDG_00002
1	Site1_03	Training	HEPG2	035PO41658D	Operator 1	11.46	3.67125	1.67575	42.8276	2.66464	3.14358	3.73567	3.16653	2.22586	38536	40324	SDG_00003
1	Site1_04	Training	HEPG2	035PO41658D	Operator 1	37.56	2.07554	1.88203	47.1111	2.53023	3.06375	5.23908	4.32675	1.18781	42331	43038	SDG_00004
1	Site1_05	Training	CML in blast crisis	---	Operator 1	30.98	5.01511	1.74883	36.8944	2.40682	1.64597	3.64988	5.33705	2.50176	40893	41843	SDG_00005
1	Site1_06	Training	CLL	---	Operator 1	23.06	5.12684	1.94072	37.176	2.79517	2.38653	3.79868	4.44911	4.68827	34426	65451	SDG_00006
1	Site1_07	Training	AML with t(8;21)	---	Operator 1	65.33	3.22765	1.76284	39.647	2.47818	1.6583	2.79564	4.17782	1.2813	38003	52357	SDG_00007
1	Site1_08	Training	AML with t(8;21)	---	Operator 1	61.42	3.36931	1.75206	39.3818	2.3377	1.4141	2.4648	4.07464	1.38899	38082	40874	SDG_00008
1	Site1_13	Proficiency	MCF-7	124PO44836A	Operator 1	14.05	2.76476	1.82014	48.5999	2.77265	2.91444	3.8965	3.70694	1.99348	60076	65427	SDG_00013
1	Site1_14	Proficiency	MCF-7	124PO44836A	Operator 1	21.76	2.87836	1.76853	47.9872	2.11085	2.63505	4.81323	3.85573	1.67246	36660	65480	SDG_00014
1	Site1_15	Proficiency	MCF-7	124PO44836A	Operator 1	48.64	3.09039	1.83	46.6722	2.50568	2.59723	3.15159	3.0405	1.49721	35146	36370	SDG_00015
1	Site1_16	Proficiency	MCF-7	124PO44836A	Operator 1	47.5	2.7356	1.78828	47.7549	2.01478	2.19014	4.06893	3.74315	1.34089	36141	58738	SDG_00016
1	Site1_17	Proficiency	HEPG2	035PO41658D	Operator 1	16.66	3.23756	1.64063	44.5524	3.04572	3.16654	3.50656	3.37276	1.464	36608	65296	SDG_00017
1	Site1_18	Proficiency	HEPG2	035PO41658D	Operator 1	30.6	3.12242	1.59637	45.134	2.60375	2.52532	3.5974	3.70912	1.35402	37841	65285	SDG_00018
1	Site1_19	Proficiency	HEPG2	035PO41658D	Operator 1	46.56	3.07709	1.58495	45.1157	1.79334	2.17691	3.13056	2.57896	1.25681	37800	39004	SDG_00019
1	Site1_20	Proficiency	HEPG2	035PO41658D	Operator 1	51.23	3.16279	1.64576	44.7682	1.53209	2.07625	3.79158	2.79784	1.13109	36436	65494	SDG_00020
2	Site2_01	Training	MCF-7	124PO44836A	Operator 1	11.9444	5.75235	1.94965	41.829	3.42777	4.76974	3.58391	2.57558	2.86123	25646	39307	MEM_00001
2	Site2_02	Training	MCF-7	124PO44836A	Operator 1	41.7045	3.64787	1.92336	46.3466	2.05949	3.38941	4.96267	3.01544	1.62042	26470	33801	MEM_00002
2	Site2_03	Training	HEPG2	035PO41658D	Operator 1	9.97694	5.9693	1.54222	40.8944	2.54185	3.38871	3.30786	2.4812	2.26643	26278	31351	MEM_00003
2	Site2_04	Training	HEPG2	035PO41658D	Operator 1	49.1611	5.40742	1.60765	41.2968	2.8237	2.72247	3.01291	3.12494	1.50942	24744	25916	MEM_00004
2	Site2_05	Training	CML in blast crisis	---	Operator 1	17.8538	7.88538	1.78399	34.1509	1.89433	1.72835	3.6302	3.97883	2.09187	27202	34660	MEM_00005
2	Site2_06	Training	CLL	---	Operator 1	13.34	7.98561	1.60488	35.0947	3.68058	4.18517	3.34273	2.93972	3.21989	22370	40252	MEM_00006
2	Site2_07	Training	AML with t(8;21)	---	Operator 1	35.6339	4.59374	1.52902	38.6392	3.39109	2.67631	2.58035	3.2695	1.3955	25945	54200	MEM_00007
2	Site2_08	Training	AML with t(8;21)	---	Operator 1	31.108	4.6683	1.54283	38.652	3.79355	3.47965	2.88897	3.14959	1.27285	26109	29317	MEM_00008
2	Site2_13	Proficiency	MCF-7	124PO44836A	Operator 1	17.02	4.1073	1.89341	44.7078	3.08186	3.23968	3.64768	3.46998	2.71217	29420	64576	MEM_00013
2	Site2_14	Proficiency	MCF-7	124PO44836A	Operator 1	32.98	3.25632	1.79189	47.102	2.31641	2.31861	3.65588	3.65241	2.10196	30463	65467	MEM_00014
2	Site2_15	Proficiency	MCF-7	124PO44836A	Operator 1	58.88	3.39954	1.94428	45.8198	2.43845	2.87553	3.84977	3.26461	1.91331	31943	58499	MEM_00015
2	Site2_16	Proficiency	MCF-7	124PO44836A	Operator 1	65.09	2.87497	2.10034	46.385	1.63988	2.47596	5.65405	3.74481	1.60136	65388	65471	MEM_00016
2	Site2_17	Proficiency	HEPG2	035PO41658D	Operator 1	17.87	3.26907	2.24906	42.3631	2.38471	2.41208	3.29019	3.25286	1.79676	64677	65498	MEM_00017
2	Site2_18	Proficiency	HEPG2	035PO41658D	Operator 1	48.82	2.71883	1.86526	45.284	2.79886	2.37425	3.44407	4.06001	1.74453	33984	45543	MEM_00018
2	Site2_19	Proficiency	HEPG2	035PO41658D	Operator 1	42.66	3.37807	1.7019	44.4536	3.02774	3.15401	3.30578	3.17344	1.38132	29841	32095	MEM_00019
2	Site2_20	Proficiency	HEPG2	035PO41658D	Operator 1	52.63	3.27196	1.96055	43.0123	2.83303	2.841	3.21811	3.20908	1.3126	30826	64277	MEM_00020
3	Site3_01	Training	MCF-7	124PO44836A	Operator 1	19.4	2.71892	2.03212	47.5537	2.78522	3.56813	4.10187	3.20185	2.50462	33216	36986	CAR_00001
3	Site3_02	Training	MCF-7	124PO44836A	Operator 1	79.8	2.3272	1.80576	48.3018	2.39783	2.64339	4.65286	4.22064	1.66721	35051	36030	CAR_00002
3	Site3_03	Training	HEPG2	035PO41658D	Operator 1	17.2	3.04078	1.76847	44.3731	2.76298	3.57748	3.54013	2.73413	1.95307	33432	34735	CAR_00003
3	Site3_04	Training	HEPG2	035PO41658D	Operator 1	80.14	2.46358	1.69852	45.765	2.61295	2.45901	3.89316	4.13689	1.37888	34738	60605	CAR_00004
3	Site3_05	Training	CML in blast crisis	---	Operator 1	39.72	4.40515	1.60046	39.9195	4.06335	2.77817	3.45101	5.04745	2.27311	34817	35570	CAR_00005
3	Site3_06	Training	CLL	---	Operator 1	20.76	4.85984	1.65822	39.5007	2.91901	2.94999	3.95172	3.91022	4.84832	31230	32862	CAR_00006
3	Site3_07	Training	AML with t(8;21)	---	Operator 1	23	3.06681	1.48801	41.8948	3.5191	2.85642	2.609	3.21428	1.44727	32912	34513	CAR_00007
3	Site3_08	Training	AML with t(8;21)	---	Operator 1	231	3.33488	1.52682	41.6315	2.29114	2.01043	3.16516	3.60711	1.39625	32762	39558	CAR_00008
3	Site3_13	Proficiency	MCF-7	124PO44836A	Operator 1	34.54	3.53578	1.7397	45.7394	1.78346	1.51618	5.06784	5.96121	2.76857	35152	62005	CAR_00013
3	Site3_14	Proficiency	MCF-7	124PO44836A	Operator 1	64.79	3.36805	1.90097	45.3096	2.49799	1.61283	3.54894	5.4967	1.9905	35930	53836	CAR_00014
3	Site3_15	Proficiency	MCF-7	124PO44836A	Operator 1	59.72	3.27803	2.00229	45.112	1.62135	1.22899	3.99805	5.27442	1.69733	35983	37660	CAR_00015
3	Site3_16	Proficiency	MCF-7	124PO44836A	Operator 1	66.47	2.25261	2.21196	47.347	1.57543	1.81159	5.71292	4.96817	1.30102	39673	64474	CAR_00016
3	Site3_17	Proficiency	HEPG2	035PO41658D	Operator 1	53.75	3.88344	1.68324	41.8619	3.11786	1.87713	2.96113	4.91835	2.15797	48662	65515	CAR_00017
3	Site3_18	Proficiency	HEPG2	035PO41658D	Operator 1	55.68	2.35319	6.49297	26.8642	2.13142	1.58171	2.2992	3.09827	1.45354	62094	65534	CAR_00018
3	Site3_19	Proficiency	HEPG2	035PO41658D	Operator 1	60.34	2.79329	2.00504	43.7385	2.81487	2.5613	2.93723	3.22802	1.33024	37976	38843	CAR_00019
3	Site3_20	Proficiency	HEPG2	035PO41658D	Operator 1	58.93	2.54919	2.25919	42.9538	1.35437	1.68592	3.63802	2.92257	1.1339	38310	65303	CAR_00020
4	Site4_05	Training	CML in blast crisis	---	Operator 1	14.7	5.14702	1.72189	39.9305	2.82149	2.56336	3.83703	4.22343	1.27907	34741	35599	BER_00005
4	Site4_06	Training	CLL	---	Operator 1	12.34	4.56068	1.77785	41.2876	2.74642	3.50391	4.81574	3.77465	2.22258	31796	34636	BER_00006
4	Site4_07	Training	AML with t(8;21)	---	Operator 1	36.4	4.08225	1.73727	40.0311	4.708	3.8192	3.1819	3.92239	1.09956	32629	45243	BER_00007
4	Site4_08	Training	AML with t(8;21)	---	Operator 1	33.23	3.40792	1.64768	40.8358	3.70801	3.49444	3.85117	4.08655	1.10742	32867	35899	BER_00008
4	Site4_11	Proficiency	MCF-7	055PO30555B	Operator 1	9.7	3.66055	1.95597	45.7028	2.83378	4.05151	3.86939	2.70639	1.45248	30113	31472	BER_00011
4	Site4_12	Proficiency	MCF-7	055PO30555B	Operator 1	35.1	2.87224	1.88337	47.5025	3.12428	3.51953	4.08869	3.62952	1.10553	29691	30817	BER_00012
4	Site4_13	Proficiency	HEPG2	035PO41658D	Operator 1	10.21	3.44929	1.70823	45.0572	2.81666	4.19922	3.66234	2.45654	2.0226	33129	33831	BER_00013
4	Site4_14	Proficiency	HEPG2	035PO41658D	Operator 1	56.4	3.19381	1.74846	45.1706	1.67221	1.88211	3.75787	3.33878	1.31946	32219	65534	BER_00014
4	Site4_15	Proficiency	MCF-7	055PO30555B	Operator 1	22.9	2.15881	1.95683	49.9186	2.81527	2.76911	3.2676	3.32206	1.30812	65077	65232	BER_00015
4	Site4_16	Proficiency	MCF-7	055PO30555B	Operator 1	50	2.64461	1.60613	49.048	2.17704	2.27424	4.3259	4.14101	1.2624	30883	35351	BER_00016
4	Site4_17	Proficiency	MCF-7	055PO30555B	Operator 1	62.8	2.02369	1.66178	50.4911	2.65486	2.08871	3.50548	4.45563	1.11832	32943	65534	BER_00017
4	Site4_18	Proficiency	MCF-7	055PO30555B	Operator 1	62.9	2.06442	1.65282	50.3228	2.86324	3.01095	3.76559	3.58086	1.02067	62984	65471	BER_00018
4	Site4_19	Proficiency	HEPG2	035PO41658D	Operator 1	27.3	2.98201	1.66905	45.6077	2.5805	2.7409	3.45252	3.25048	1.83987	30430	65534	BER_00019
4	Site4_20	Proficiency	HEPG2	035PO41658D	Operator 1	57.1	3.05824	1.54989	45.0297	2.29194	1.93045	3.2845	3.89956	1.59765	30416	34679	BER_00020
4	Site4_21	Proficiency	HEPG2	035PO41658D	Operator 1	65.4	2.88294	1.85548	44.4499	3.29981	2.48432	2.956	3.92631	1.37345	30085	65487	BER_00021
4	Site4_22	Proficiency	HEPG2	035PO41658D	Operator 1	72.7	2.43751	1.72505	47.1678	4.32787	4.56525	2.97074	2.81627	1.2036	33086	34399	BER_00022
5	Site5_01	Training	MCF-7	055PO30555B	Operator 1	20.4435	3.85783	1.71992	46.16	2.7055	2.86691	3.8057	3.59142	1.66143	25739	26716	PAD_00001
5	Site5_02	Training	MCF-7	055PO30555B	Operator 1	73.991	3.11871	1.52594	47.861	1.86366	1.76036	4.35583	4.61142	1.13543	24487	35447	PAD_00002
5	Site5_03	Training	HEPG2	035PO41658D	Operator 1	28.29	4.47779	1.57135	42.5862	3.06305	2.61237	3.04256	3.56744	2.47904	27862	39883	PAD_00003
5	Site5_04	Training	HEPG2	035PO41658D	Operator 1	59.478	2.65438	1.75973	46.2277	2.81737	2.138	3.33841	4.39922	1.31435	30385	47810	PAD_00004
5	Site5_05	Training	CML in blast crisis	---	Operator 1	13.524	6.20615	1.74289	38.7929	3.23894	2.22655	3.36229	4.89109	1.80738	29373	30218	PAD_00005
5	Site5_06	Training	CLL	---	Operator 1	11.5	8.50173	1.45007	37.1632	3.02733	3.47739	3.80254	3.31039	3.262	37535	56033	PAD_00006
5	Site5_07	Training	AML with t(8;21)	---	Operator 1	31.855	4.1859	1.73687	39.8244	2.67044	1.90282	2.48541	3.48806	1.22447	28242	63691	PAD_00007
5	Site5_08	Training	AML with t(8;21)	---	Operator 1	29.578	4.67203	1.83941	38.2405	3.01737	2.94569	3.35915	3.44089	1.32862	27948	41274	PAD_00008
5	Site5_13	Proficiency	MCF-7	055PO30555B	Operator 1	35.811	2.95915	1.7645	46.7014	2.47819	2.52977	4.16255	4.07768	1.68869	33398	65534	PAD_00013
5	Site5_14	Proficiency	MCF-7	055PO30555B	Operator 1	46.851	3.10793	1.82962	45.0919	2.29037	1.93549	3.07769	3.642	1.4173	32905	34183	PAD_00014
5	Site5_15	Proficiency	MCF-7	055PO30555B	Operator 1	76.935	2.69356	1.85599	46.1728	2.17452	1.74568	3.51804	4.38227	1.23038	35117	35936	PAD_00015
5	Site5_16	Proficiency	MCF-7	055PO30555B	Operator 1	85.721	2.23131	2.02381	47.9342	2.35039	1.18885	3.19374	6.31409	1.04984	37891	38721	PAD_00016
5	Site5_17	Proficiency	HEPG2	035PO41658D	Operator 1	48.99	2.64165	1.73874	45.3589	3.21865	2.37227	3.32993	4.51798	2.10828	37124	38222	PAD_00017
5	Site5_18	Proficiency	HEPG2	035PO41658D	Operator 1	76.383	2.36802	1.8713	45.7522	2.90904	1.94354	3.28278	4.91358	1.59852	37109	37663	PAD_00018
5	Site5_19	Proficiency	HEPG2	035PO41658D	Operator 1	132.59	2.89123	1.87143	43.2995	2.51006	1.813	3.01418	4.17306	1.40321	34899	36398	PAD_00019
5	Site5_20	Proficiency	HEPG2	035PO41658D	Operator 1	67.896	2.64499	1.90945	44.4298	1.4806	2.16087	4.68573	3.21059	1.20801	36950	63158	PAD_00020
6	Site6_01	Training	MCF-7	055PO30555B	Operator 1	10.8033	3.84918	1.32453	48.3347	3.0713	3.97727	3.77531	2.91534	1.4976	29845	55584	ROM_00001
6	Site6_02	Training	MCF-7	055PO30555B	Operator 1	16.7948	3.89522	1.32942	48.481	3.87104	4.07199	3.5901	3.41293	1.17551	27773	57482	ROM_00002
6	Site6_03	Training	HEPG2	035PO41658D	Operator 1	9.23404	4.92972	1.35154	43.6269	2.68805	3.13942	3.60321	3.08516	2.06008	27826	61624	ROM_00003
6	Site6_04	Training	HEPG2	035PO41658D	Operator 1	18.9313	4.37827	1.28292	44.9346	1.95266	2.32815	3.56242	2.98785	1.43276	26893	28300	ROM_00004
6	Site6_05	Training	CML in blast crisis	---	Operator 1	19.0944	6.62118	1.80789	36.8541	3.26561	2.15448	3.35089	5.07905	1.75104	28903	36481	ROM_00005
6	Site6_06	Training	CLL	---	Operator 1	9.64827	7.47118	1.28299	38.9099	3.33497	3.38282	3.638	3.58654	3.91588	25610	47734	ROM_00006
6	Site6_07	Training	AML with t(8;21)	---	Operator 1	17.8698	5.46596	1.3837	39.3727	3.3535	3.09173	2.86161	3.1039	1.40609	26215	44202	ROM_00007
6	Site6_08	Training	AML with t(8;21)	---	Operator 1	14.4408	4.98371	1.36338	40.1408	3.28352	2.43968	2.48526	3.34486	1.24993	27294	33111	ROM_00008
6	Site6_13	Proficiency	MCF-7	055PO30555B	Operator 1	22.4	2.25794	2.12046	48.3182	2.62869	3.12253	4.08786	3.44135	1.47336	65215	65380	ROM_00013
6	Site6_14	Proficiency	MCF-7	055PO30555B	Operator 1	41.46	2.50095	2.24933	47.005	2.37517	2.78951	4.55636	3.87959	1.26583	63309	65319	ROM_00014
6	Site6_15	Proficiency	MCF-7	055PO30555B	Operator 1	71.14	2.35473	2.13728	47.3781	1.65036	1.61708	4.3397	4.429	1.19924	65071	65520	ROM_00015
6	Site6_16	Proficiency	MCF-7	055PO30555B	Operator 1	78.77	2.38718	1.85597	48.6109	2.14419	1.65828	3.08395	3.98762	1.05731	64228	65518	ROM_00016
6	Site6_17	Proficiency	HEPG2	035PO41658D	Operator 1	37.3	2.54625	1.8787	45.6827	3.00131	2.37912	3.55385	4.48325	2.15164	65163	65508	ROM_00017
6	Site6_18	Proficiency	HEPG2	035PO41658D	Operator 1	68.54	2.87193	1.9122	44.7791	3.77363	3.31844	3.44249	3.9147	1.80861	36029	65534	ROM_00018
6	Site6_19	Proficiency	HEPG2	035PO41658D	Operator 1	69.82	2.92722	2.05457	43.8336	2.58006	2.51752	3.49741	3.58429	1.41721	35536	65514	ROM_00019
6	Site6_20	Proficiency	HEPG2	035PO41658D	Operator 1	69.75	2.5709	2.06942	44.6292	2.20083	2.24914	2.99344	2.92914	1.18555	38433	65173	ROM_00020
7	Site7_01	Training	MCF-7	055PO30555B	Operator 1	8	2.58356	3.48916	44.7334	2.72664	3.66627	3.89479	2.89659	1.42514	41148	41636	MON_00001
7	Site7_02	Training	MCF-7	055PO30555B	Operator 1	21.4	1.84523	3.72127	46.8752	2.35275	2.90586	3.92301	3.17629	1.06858	40915	43755	MON_00002
7	Site7_03	Training	HEPG2	035PO41658D	Operator 1	8	2.85045	3.503	40.984	2.2905	2.66484	3.60803	3.1012	1.99962	42549	44585	MON_00003
7	Site7_04	Training	HEPG2	035PO41658D	Operator 1	38.39	3.55652	2.29575	40.8724	1.38696	1.48823	3.85348	3.59124	1.47372	38208	40539	MON_00004
7	Site7_05	Training	CML in blast crisis	---	Operator 1	25.5	4.68309	3.44686	33.6936	2.6866	2.07169	3.18664	4.13249	2.31486	40808	60197	MON_00005
7	Site7_06	Training	CLL	---	Operator 1	12.5	4.49778	2.79577	34.652	2.42915	2.83353	3.75766	3.2214	6.20747	36915	38244	MON_00006
7	Site7_07	Training	AML with t(8;21)	---	Operator 1	37.5	3.57355	2.38296	37.487	1.98493	1.80251	3.3517	3.69091	1.88122	37393	38578	MON_00007
7	Site7_08	Training	AML with t(8;21)	---	Operator 1	44.8	3.36612	2.23289	38.5514	2.64493	2.19537	2.79391	3.36603	1.51993	36617	38029	MON_00008
7	Site7_13	Proficiency	MCF-7	055PO30555B	Operator 1	32	1.60498	3.20593	48.4792	2.7858	2.71912	3.57881	3.66657	1.24534	52012	54503	MON_00013
7	Site7_14	Proficiency	MCF-7	055PO30555B	Operator 1	55.54	1.74245	2.68454	48.9438	2.74388	2.66495	3.93092	4.04734	1.23354	49598	65534	MON_00014
7	Site7_15_2	Proficiency	MCF-7	055PO30555B	Operator 1	73.5	2.06728	2.58803	46.7892	4.61294	3.86708	3.10501	3.70389	1.1544	50193	58192	MON_00015_2
7	Site7_16	Proficiency	MCF-7	055PO30555B	Operator 1	60.9	1.64832	3.22672	47.7769	2.90544	3.21078	4.77255	4.3187	1.05707	50872	52864	MON_00016
7	Site7_17	Proficiency	HEPG2	035PO41658D	Operator 1	27.8	2.22643	3.16003	43.7695	4.60993	4.66966	2.87479	2.83801	1.81298	50193	51866	MON_00017
7	Site7_18	Proficiency	HEPG2	035PO41658D	Operator 1	69.5	2.37655	2.77181	44.1408	3.42508	4.00588	3.76104	3.21574	1.80903	49544	52145	MON_00018
7	Site7_19	Proficiency	HEPG2	035PO41658D	Operator 1	71	2.20084	2.77824	45.0114	4.91203	4.5088	3.13751	3.4181	1.47138	49178	51627	MON_00019
7	Site7_20	Proficiency	HEPG2	035PO41658D	Operator 1	49.3	2.10961	3.13658	43.7787	3.18839	2.55861	2.32743	2.9003	1.32738	53562	56770	MON_00020
8	Site8_09	Training	MCF-7	055PO30555B	Operator 1	6.7	7.13197	2.14427	39.9305	2.92827	4.80553	4.52814	2.75924	1.73681	22578	26270	MUC_00009
8	Site8_10	Training	MCF-7	055PO30555B	Operator 1	43.6	2.9899	1.93815	48.4847	3.36315	2.98249	3.03939	3.42732	1.10237	27808	59016	MUC_00010
8	Site8_11	Training	HEPG2	035PO41658D	Operator 1	8.2	6.73519	2.31541	37.7229	2.66883	3.98772	4.13941	2.77035	2.32946	65533	65534	MUC_00011
8	Site8_12	Training	HEPG2	035PO41658D	Operator 1	49.5	3.17499	1.53662	46.5679	3.24769	3.23507	3.07206	3.08404	1.29209	30145	30677	MUC_00012
8	Site8_13	Training	CML in blast crisis	---	Operator 1	13.2	5.2404	1.87221	38.7069	3.51455	2.13621	3.38817	5.57429	1.93296	30865	65534	MUC_00013
8	Site8_14	Training	CLL	---	Operator 1	9.6	7.664	1.52912	36.6658	2.94512	3.55241	3.55164	2.94448	5.1277	25186	65534	MUC_00014
8	Site8_15	Training	AML with t(8;21)	---	Operator 1	35.3	5.81538	2.32066	34.4947	3.0117	2.65897	2.64588	2.99687	1.46343	29543	65534	MUC_00015
8	Site8_16	Training	AML with t(8;21)	---	Operator 1	32.3	4.08796	1.62682	39.9652	1.98899	1.50207	3.19991	4.23721	1.30019	27570	65514	MUC_00016
8	Site8_17	Proficiency	MCF-7	055PO30555B	Operator 1	20.7	4.01213	3.96072	39.7366	2.78476	2.87691	3.55958	3.44557	1.4807	24010	63539	MUC_00017
8	Site8_18	Proficiency	MCF-7	055PO30555B	Operator 1	39.5	4.9634	2.21878	42.9776	2.28666	3.24073	3.97716	2.80628	1.33487	21963	45041	MUC_00018
8	Site8_19	Proficiency	MCF-7	055PO30555B	Operator 1	63.3	4.8776	2.07603	43.4348	1.57278	2.46783	3.94947	2.51704	1.21426	22920	42870	MUC_00019
8	Site8_20	Proficiency	MCF-7	055PO30555B	Operator 1	69.4	5.48156	2.09636	41.7028	1.4302	2.35652	4.78546	2.90435	1.11887	54823	65533	MUC_00020
8	Site8_21	Proficiency	HEPG2	035PO41658D	Operator 1	25.2	4.34677	3.43466	37.9845	2.53707	2.14978	3.25881	3.8459	2.02104	26353	27667	MUC_00021
8	Site8_22	Proficiency	HEPG2	035PO41658D	Operator 1	57	4.52272	2.18092	40.7353	2.65801	2.01935	3.44611	4.536	1.68437	65534	65534	MUC_00022
8	Site8_23	Proficiency	HEPG2	035PO41658D	Operator 1	66.2	3.9776	2.16297	40.9419	2.49603	1.80025	3.48843	4.83667	1.42246	26933	54886	MUC_00023
8	Site8_24	Proficiency	HEPG2	035PO41658D	Operator 1	73	2.95493	1.7913	44.6401	2.3553	2.66106	3.81201	3.374	1.1994	30007	35984	MUC_00024
9	Site9_01	Training	MCF-7	075PO52329B	Operator 1	11.3	7.19146	1.81849	39.9781	2.82251	3.40259	3.62501	3.00702	4.88442	21565	22337	LCP_00001
9	Site9_02	Training	MCF-7	075PO52329B	Operator 1	39.1	5.97206	1.24475	45.818	2.77072	2.49171	3.95002	4.39232	2.94058	21646	65533	LCP_00002
9	Site9_03	Training	HEPG2	035PO41658D	Operator 1	22.1	8.19434	1.2378	39.4659	2.3076	2.25286	3.45989	3.54396	2.9883	19740	39537	LCP_00003
9	Site9_04	Training	HEPG2	035PO41658D	Operator 1	56.2	5.28622	1.29299	43.3233	2.55677	1.78021	3.28283	4.71486	1.49457	21499	65534	LCP_00004
9	Site9_09	Training	MCF-7	075PO52329B	Operator 2	8.56	7.45062	1.14636	45.2492	2.98742	3.77692	3.45793	2.73511	2.38567	21036	44754	LCP_00009
9	Site9_10	Training	MCF-7	075PO52329B	Operator 2	28.13	6.50292	1.49098	44.2231	2.89954	4.35225	4.49852	2.99698	1.51592	18705	65534	LCP_00010
9	Site9_11	Training	HEPG2	035PO41658D	Operator 2	11.05	6.15641	1.35999	43.2373	2.86418	3.90623	3.70599	2.71736	1.50052	20453	50324	LCP_00011
9	Site9_12	Training	HEPG2	035PO41658D	Operator 2	37.3	5.11615	1.29233	44.7499	2.19627	2.36187	4.66333	4.33637	1.14779	20907	40292	LCP_00012
9	Site9_17	Training	CML in blast crisis	---	Operator 1	4.458	13.7659	5.9041	9.15226	1.73917	0.622964	0.997966	2.7861	1.87806	65534	65534	LCP_00017
9	Site9_18	Training	CLL	---	Operator 1	2.26	38.6479	1.87352	18.3448	1.90885	2.01692	3.88336	3.67528	3.1506	20923	24957	LCP_00018
9	Site9_19	Training	AML with t(8;21)	---	Operator 1	7.3525	15.7508	1.42328	30.2771	2.46385	2.62853	3.0089	2.82039	1.17308	47546	65533	LCP_00019
9	Site9_20	Training	AML with t(8;21)	---	Operator 1	7.5295	13.6595	2.75216	22.16	0.538183	0.713236	6.1494	4.64012	1.09537	21554	65534	LCP_00020
9	Site9_21	Proficiency	HEPG2	035PO41658D	Operator 1	28.814	3.12887	1.92939	45.7467	2.97087	3.14311	4.01205	3.79219	1.33783	28876	65533	LCP_00021
9	Site9_22	Proficiency	HEPG2	035PO41658D	Operator 1	78.315	3.42783	2.25801	43.8299	1.4333	3.9084	7.63432	2.79969	1.13648	29087	65533	LCP_00022
9	Site9_23	Proficiency	HEPG2	035PO41658D	Operator 1	62.98	3.13425	3.4361	38.8514	3.72804	4.01019	3.33229	3.09784	1.06398	63798	65534	LCP_00023
9	Site9_24	Proficiency	HEPG2	035PO41658D	Operator 1	66.85	3.06932	2.64276	43.1898	1.59733	2.34252	3.42362	2.33451	1.0184	30933	58072	LCP_00024
9	Site9_25	Proficiency	MCF-7	075PO52329B	Operator 1	36.4	7.5362	1.52105	40.4005	2.76944	2.96707	3.69988	3.45344	2.18291	47514	63941	LCP_00025
9	Site9_26	Proficiency	MCF-7	075PO52329B	Operator 1	55.6	4.22765	2.1972	44.4938	2.52091	2.63962	4.96054	4.73746	1.39482	65534	65534	LCP_00026
9	Site9_27	Proficiency	MCF-7	075PO52329B	Operator 1	62.5	4.34611	1.93081	45.3022	1.91379	2.13103	5.24295	4.70847	1.23598	65076	65534	LCP_00027
9	Site9_28	Proficiency	MCF-7	075PO52329B	Operator 1	79.5	2.87764	1.81283	48.8925	2.04378	2.3136	4.31437	3.81122	1.09638	65534	65534	LCP_00028
9	Site9_29	Proficiency	HEPG2	035PO41658D	Operator 2	34.7	5.00699	1.46381	42.5331	2.03971	2.64592	4.9502	3.81606	1.20884	26330	27472	LCP_00029
9	Site9_30	Proficiency	HEPG2	035PO41658D	Operator 2	72.5	4.95634	1.6155	42.4746	1.88547	2.42116	4.49525	3.50065	1.08153	26617	27888	LCP_00030
9	Site9_31	Proficiency	HEPG2	035PO41658D	Operator 2	68.6	4.3797	1.91337	42.2131	1.87421	2.00779	4.69521	4.38284	1.01686	27265	30829	LCP_00031
9	Site9_32	Proficiency	HEPG2	035PO41658D	Operator 2	52.8	3.9779	1.68869	43.4019	2.83445	2.70538	2.86537	3.00207	0.983248	27431	65534	LCP_00032
9	Site9_33	Proficiency	MCF-7	075PO52329B	Operator 2	27.25	5.51337	2.08435	41.7375	2.42781	2.99699	4.36055	3.5324	2.12232	25096	65534	LCP_00033
9	Site9_34	Proficiency	MCF-7	075PO52329B	Operator 2	38.62	5.45269	1.53532	45.0096	3.21712	3.86349	4.46322	3.71651	1.75228	25357	26156	LCP_00034
9	Site9_35	Proficiency	MCF-7	075PO52329B	Operator 2	63.11	6.34246	1.98701	41.1376	2.64986	3.02831	3.59665	3.14717	1.55301	24435	34974	LCP_00035
9	Site9_36	Proficiency	MCF-7	075PO52329B	Operator 2	43.51	6.39202	2.14304	40.5652	1.59222	1.32065	3.75355	4.52542	1.48038	25065	65534	LCP_00036
10	Site10_01	Training	MCF-7	075PO52329B	Operator 1	9.4	7.68066	1.31467	43.3855	2.48227	3.02038	3.90397	3.20844	4.62614	19865	61492	SAL_00001
10	Site10_02	Training	MCF-7	075PO52329B	Operator 1	61.1	4.628	1.42294	46.5953	2.2158	2.01819	4.6286	5.08181	2.4824	64066	65376	SAL_00002
10	Site10_03	Training	HEPG2	065PO36893A	Operator 1	16.9	5.90974	1.32838	43.0215	2.29501	2.55976	3.7281	3.3425	2.95081	21933	26973	SAL_00003
10	Site10_04	Training	HEPG2	065PO36893A	Operator 1	67.45	5.52507	1.49195	42.2204	2.96586	3.28744	2.87343	2.59235	1.56914	21717	65477	SAL_00004
10	Site10_06	Proficiency	CML in blast crisis	---	Operator 1	8.28	14.0298	1.24388	34.4911	3.6349	4.33383	3.83489	3.21642	5.51281	17046	29516	SAL_00006
10	Site10_07	Training	CLL	---	Operator 1	19.32	9.45169	1.34958	34.6758	8.24411	4.52755	2.04799	3.72913	1.57727	17398	65274	SAL_00007
10	Site10_08	Training	AML with t(8;21)	---	Operator 1	32.2	8.02124	1.46139	36.4426	3.56184	2.40509	1.87035	2.76991	1.64093	17917	23137	SAL_00008
10	Site10_15	Training	AML with t(8;21)	---	Operator 1	57.75	10.6977	1.23353	39.2647	2.45173	2.62507	3.80871	3.55722	3.09834	16858	55028	SAL_00015
10	Site10_16	Proficiency	MCF-7	075PO52329B	Operator 1	52.5	5.10667	1.33822	46.5331	2.62822	2.83114	4.03096	3.74203	2.10452	20329	65458	SAL_00016
10	Site10_17	Proficiency	MCF-7	075PO52329B	Operator 1	47.9	7.313	1.27818	40.9364	2.63408	1.66936	3.15751	4.98223	2.78501	20309	65510	SAL_00017
10	Site10_18	Proficiency	MCF-7	075PO52329B	Operator 1	53.62	8.66376	1.37016	37.9991	2.38259	2.26758	3.06737	3.22296	2.28767	18951	19835	SAL_00018
10	Site10_19	Proficiency	MCF-7	075PO52329B	Operator 1	58.5	6.47017	1.45853	40.4024	2.52776	1.85017	2.33432	3.18921	1.8275	18970	20844	SAL_00019
10	Site10_20	Proficiency	HEPG2	065PO36893A	Operator 1	65.5	5.84287	1.59529	40.2067	1.87037	1.84344	2.91896	2.96162	1.54196	22007	25261	SAL_00020
10	Site10_21	Proficiency	HEPG2	065PO36893A	Operator 1	44.22	9.06619	1.22247	37.2858	2.56343	1.37965	3.41136	6.33839	3.06561	22090	22538	SAL_00021
10	Site10_22	Proficiency	HEPG2	065PO36893A	Operator 1	38.06	7.10019	1.35428	42.6008	2.16778	1.65173	3.90864	5.12981	4.01903	19548	32737	SAL_00022
10	Site10_23	Proficiency	HEPG2	065PO36893A	Operator 1	64.7	6.19962	1.35824	44.2177	2.71863	1.99756	3.8854	5.28794	3.15872	64962	65508	SAL_00023
11	Site11_01	Training	MCF-7	124PO44836A	Operator 1	43.2301	5.02493	1.65435	41.2181	2.90967	2.37535	3.72261	4.55998	2.80487	57250	65485	SNG_00001
11	Site11_02	Training	MCF-7	124PO44836A	Operator 1	74.9791	3.94794	1.60617	45.2346	2.8872	2.60152	3.36087	3.72994	1.52632	65491	65491	SNG_00002
11	Site11_03	Training	HEPG2	035PO41658D	Operator 1	41.7457	5.02021	1.83526	35.8025	4.08895	2.23972	3.11097	5.67956	2.42957	65504	65534	SNG_00003
11	Site11_04	Training	HEPG2	035PO41658D	Operator 1	60.0792	3.32732	1.81336	42.5642	2.63078	2.88331	3.60489	3.28917	1.23138	65376	65528	SNG_00004
11	Site11_05	Training	MCF-7	124PO44836A	Operator 2	47.751	5.79341	1.47459	41.7028	2.68938	1.80032	3.67469	5.48937	3.42229	25043	65472	SNG_00005
11	Site11_06	Training	MCF-7	124PO44836A	Operator 2	60.8398	3.52887	1.66436	46.7069	2.34265	2.05131	4.23738	4.8392	1.53968	48026	65531	SNG_00006
11	Site11_07	Training	HEPG2	035PO41658D	Operator 2	36.3867	4.70197	1.44661	42.524	3.37833	2.0183	3.18714	5.33479	2.21902	26122	65498	SNG_00007
11	Site11_08	Training	HEPG2	035PO41658D	Operator 2	77.5459	3.50821	1.68066	42.5898	3.53362	2.55227	2.91435	4.03491	1.28556	64044	65517	SNG_00008
11	Site11_13	Proficiency	MCF-7	105PO55509A	Operator 1	43.53	4.05754	1.89814	42.9136	3.61696	2.2127	3.14471	5.14047	2.33306	49273	65509	SNG_00013
11	Site11_14	Proficiency	MCF-7	105PO55509A	Operator 1	69.82	4.13679	1.71516	44.2085	3.63644	3.00933	3.36291	4.0637	1.67761	45149	65495	SNG_00014
11	Site11_15	Proficiency	MCF-7	105PO55509A	Operator 1	73.9	3.83226	2.00318	41.1742	2.5512	1.94124	2.6565	3.4912	1.38624	59790	65477	SNG_00015
11	Site11_16	Proficiency	MCF-7	105PO55509A	Operator 1	48.75	3.98173	2.23679	40.1445	2.73785	2.43913	3.0832	3.46079	1.21196	41257	63195	SNG_00016
11	Site11_17	Proficiency	HEPG2	125PO54621A	Operator 1	33	5.54319	1.69824	37.2913	3.05541	1.75065	2.90942	5.0778	2.38836	25075	64166	SNG_00017
11	Site11_18	Proficiency	HEPG2	125PO54621A	Operator 1	58.76	4.69585	1.62146	42.3557	2.8468	2.21906	3.56511	4.57362	1.66229	64685	65534	SNG_00018
11	Site11_19	Proficiency	HEPG2	125PO54621A	Operator 1	68.37	4.32847	1.74463	41.1815	2.5093	2.20841	3.58237	4.07047	1.43896	27754	65531	SNG_00019
11	Site11_20	Proficiency	HEPG2	125PO54621A	Operator 1	72.66	4.46511	1.71007	41.4321	3.09326	2.04774	2.31149	3.49168	1.22668	62302	65534	SNG_00020
11	Site11_21	Proficiency	MCF-7	105PO55509A	Operator 2	45.94	5.14175	1.32618	45.2876	3.26352	2.15469	3.18325	4.8214	2.35821	57119	65497	SNG_00021
11	Site11_22	Proficiency	MCF-7	105PO55509A	Operator 2	77.25	4.47528	1.37778	46.6374	2.61187	1.81652	3.84307	5.52573	1.72073	41141	65534	SNG_00022
11	Site11_23	Proficiency	MCF-7	105PO55509A	Operator 2	108.05	4.05843	1.36261	46.5661	2.83357	2.41097	3.75862	4.41743	1.50005	65436	65534	SNG_00023
11	Site11_24	Proficiency	MCF-7	105PO55509A	Operator 2	69.81	4.18165	1.56501	44.9346	2.47284	2.83139	3.59873	3.14301	1.30452	38490	58570	SNG_00024
11	Site11_25	Proficiency	HEPG2	125PO54621A	Operator 2	55.85	5.46462	1.21464	42.2679	3.29142	2.14832	3.03036	4.6428	2.0303	23077	65469	SNG_00025
11	Site11_26	Proficiency	HEPG2	125PO54621A	Operator 2	66.53	5.71723	1.23748	42.2058	2.96595	2.08634	3.09872	4.40516	1.53622	65524	65532	SNG_00026
11	Site11_27	Proficiency	HEPG2	125PO54621A	Operator 2	61.25	6.16856	1.34486	39.4897	1.95645	0.935991	3.04021	6.35477	1.35528	60570	65514	SNG_00027
11	Site11_28	Proficiency	HEPG2	125PO54621A	Operator 2	73.27	3.8984	1.66472	42.7362	1.85287	1.8037	2.43478	2.50115	1.0634	65467	65534	SNG_00028
11	Site11_29	Proficiency	MCF-7	105PO55509A	Operator 3	69.7629	4.19049	1.478	44.7225	3.14982	2.12145	3.33473	4.95124	2.24003	65503	65529	SNG_00029
11	Site11_30	Proficiency	MCF-7	105PO55509A	Operator 3	81.225	4.83448	1.7019	41.4851	2.01153	1.23471	3.27492	5.33537	1.78642	25250	65529	SNG_00030
11	Site11_31	Proficiency	MCF-7	105PO55509A	Operator 3	72.2589	3.69868	1.69579	44.2817	3.28793	2.31278	3.47489	4.94002	1.36145	65434	65530	SNG_00031
11	Site11_32	Proficiency	MCF-7	105PO55509A	Operator 3	83.1553	3.29288	1.87007	43.9762	3.15494	3.25835	2.80585	2.71681	1.21546	60282	65501	SNG_00032
11	Site11_33	Proficiency	HEPG2	125PO54621A	Operator 3	46.8818	5.01099	1.43556	41.3132	2.7022	2.01373	3.38806	4.54639	1.98377	65488	65521	SNG_00033
11	Site11_34	Proficiency	HEPG2	125PO54621A	Operator 3	72.004	4.19867	1.41151	43.8683	2.90852	2.19705	3.66484	4.85164	1.50681	24721	64437	SNG_00034
11	Site11_35	Proficiency	HEPG2	125PO54621A	Operator 3	75.609	4.07095	1.56475	41.9095	2.23491	1.62203	3.34221	4.60506	1.26643	62274	65532	SNG_00035
11	Site11_36	Proficiency	HEPG2	125PO54621A	Operator 3	72.2805	3.97104	1.63533	42.2021	2.47484	2.27927	3.19357	3.46759	1.12999	48543	65512	SNG_00036
