# Supplementary material for: An international standardization programme towards the application of gene expression profiling in routine leukaemia diagnostics: the Microarray Innovations in LEukemia study prephase
Source: Br J Haematol. 2008 Sep;142(5):802–7. doi: 10.1111/j.1365-2141.2008.07261.x (PMC2654477; doi:10.1111/j.1365-2141.2008.07261.x)
Supplement: Supplementary file 2 [file bjh0142-0802-SD2.xls]

## Sheet: r^2 MCF-7
MCF-7
MILE Site		Site #1						Site #2						Site #3						Site #9												Site #10						Site #4						Site #5
Cell Line Batch#		124PO44836A																		075PO52329B																		055PO30555B
Phase		Training		Proficiency				Training		Proficiency				Training		Proficiency				Training				Proficiency								Training		Proficiency				Training		Proficiency				Training		Proficiency
Operator																				Operator 1		Operator 2		Operator 1				Operator 2
	File ID	1	2	13	14	15	16	1	2	13	14	15	16	1	2	13	14	15	16	1	2	9	10	25	26	27	28	33	34	35	36	1	2	15	16	22	23	11	12	15	16	17	18	1	2	13	14	15	16
	Site1_01	1
	Site1_02	0.983	1
	Site1_13	0.992	0.986	1
	Site1_14	0.99	0.989	0.998	1
	Site1_15	0.986	0.988	0.996	0.998	1
	Site1_16	0.987	0.992	0.994	0.997	0.998	1
	Site2_01	0.971	0.951	0.979	0.975	0.977	0.967	1
	Site2_02	0.991	0.989	0.995	0.997	0.996	0.996	0.973	1
	Site2_13	0.986	0.967	0.989	0.986	0.987	0.98	0.993	0.986	1
	Site2_14	0.994	0.983	0.996	0.994	0.993	0.992	0.978	0.995	0.993	1
	Site2_15	0.989	0.981	0.993	0.994	0.994	0.992	0.978	0.995	0.992	0.997	1
	Site2_16	0.99	0.988	0.992	0.994	0.994	0.996	0.966	0.997	0.984	0.995	0.996	1
	Site3_01	0.996	0.979	0.989	0.986	0.983	0.983	0.967	0.989	0.985	0.994	0.99	0.99	1
	Site3_02	0.989	0.985	0.983	0.985	0.982	0.986	0.942	0.988	0.967	0.987	0.985	0.992	0.992	1
	Site3_13	0.983	0.962	0.98	0.977	0.976	0.972	0.972	0.975	0.984	0.987	0.985	0.977	0.986	0.973	1
	Site3_14	0.978	0.963	0.976	0.975	0.975	0.972	0.964	0.975	0.98	0.984	0.985	0.979	0.983	0.975	0.995	1
	Site3_15	0.977	0.969	0.978	0.979	0.981	0.979	0.963	0.982	0.98	0.986	0.99	0.987	0.982	0.979	0.988	0.996	1
	Site3_16	0.981	0.98	0.977	0.98	0.979	0.984	0.94	0.984	0.965	0.984	0.984	0.99	0.985	0.993	0.978	0.985	0.989	1
	Site9_01	0.964	0.938	0.969	0.964	0.965	0.954	0.988	0.959	0.984	0.971	0.969	0.954	0.963	0.936	0.981	0.97	0.962	0.937	1
	Site9_02	0.982	0.971	0.988	0.986	0.988	0.982	0.982	0.986	0.99	0.991	0.991	0.985	0.984	0.974	0.989	0.988	0.988	0.975	0.983	1
	Site9_09	0.965	0.949	0.976	0.973	0.974	0.965	0.989	0.968	0.984	0.973	0.972	0.96	0.958	0.938	0.966	0.957	0.956	0.935	0.983	0.978	1
	Site9_10	0.975	0.977	0.989	0.99	0.994	0.99	0.982	0.99	0.987	0.986	0.99	0.986	0.972	0.967	0.968	0.968	0.976	0.965	0.967	0.985	0.98	1
	Site9_25	0.934	0.918	0.945	0.943	0.949	0.937	0.971	0.938	0.964	0.949	0.952	0.936	0.933	0.909	0.969	0.966	0.959	0.924	0.981	0.969	0.969	0.956	1
	Site9_26	0.976	0.966	0.975	0.975	0.976	0.975	0.963	0.977	0.977	0.983	0.983	0.98	0.977	0.971	0.988	0.991	0.989	0.983	0.966	0.983	0.96	0.974	0.969	1
	Site9_27	0.972	0.969	0.976	0.977	0.98	0.98	0.961	0.979	0.975	0.982	0.984	0.982	0.974	0.972	0.984	0.99	0.991	0.985	0.961	0.985	0.959	0.978	0.966	0.996	1
	Site9_28	0.975	0.978	0.973	0.977	0.977	0.982	0.94	0.982	0.963	0.98	0.982	0.987	0.978	0.985	0.971	0.979	0.985	0.994	0.934	0.972	0.937	0.969	0.928	0.987	0.99	1
	Site9_33	0.972	0.954	0.976	0.973	0.975	0.968	0.98	0.97	0.984	0.98	0.98	0.97	0.971	0.955	0.99	0.986	0.98	0.962	0.988	0.987	0.979	0.976	0.986	0.989	0.985	0.963	1
	Site9_34	0.972	0.96	0.977	0.977	0.98	0.974	0.981	0.975	0.984	0.981	0.983	0.974	0.971	0.957	0.988	0.985	0.982	0.966	0.984	0.99	0.98	0.982	0.985	0.989	0.988	0.968	0.996	1
	Site9_35	0.957	0.951	0.969	0.97	0.976	0.969	0.977	0.969	0.979	0.972	0.978	0.969	0.957	0.945	0.974	0.976	0.979	0.956	0.975	0.984	0.975	0.984	0.983	0.98	0.985	0.961	0.989	0.993	1
	Site9_36	0.945	0.941	0.959	0.962	0.969	0.962	0.97	0.961	0.971	0.963	0.971	0.961	0.946	0.934	0.963	0.967	0.973	0.948	0.966	0.976	0.967	0.978	0.976	0.971	0.978	0.954	0.979	0.986	0.996	1
	Site10_01	0.967	0.942	0.972	0.966	0.967	0.957	0.987	0.96	0.984	0.973	0.971	0.957	0.965	0.939	0.983	0.971	0.964	0.941	0.996	0.984	0.984	0.967	0.98	0.966	0.963	0.937	0.988	0.986	0.976	0.967	1
	Site10_02	0.988	0.975	0.986	0.985	0.982	0.983	0.961	0.985	0.979	0.991	0.989	0.987	0.99	0.987	0.989	0.987	0.986	0.987	0.966	0.988	0.962	0.972	0.946	0.983	0.982	0.98	0.978	0.98	0.967	0.956	0.971	1
	Site10_15	0.919	0.909	0.936	0.936	0.944	0.932	0.959	0.937	0.958	0.941	0.952	0.938	0.925	0.905	0.937	0.941	0.949	0.913	0.95	0.956	0.946	0.956	0.951	0.935	0.939	0.915	0.947	0.953	0.965	0.969	0.948	0.927	1
	Site10_16	0.989	0.981	0.99	0.99	0.99	0.99	0.967	0.992	0.985	0.995	0.996	0.995	0.991	0.989	0.986	0.987	0.991	0.99	0.965	0.992	0.963	0.983	0.947	0.985	0.986	0.986	0.978	0.981	0.974	0.966	0.968	0.994	0.943	1
	Site10_22	0.971	0.947	0.97	0.965	0.965	0.959	0.972	0.963	0.98	0.977	0.975	0.964	0.974	0.955	0.993	0.989	0.98	0.962	0.987	0.987	0.967	0.96	0.975	0.979	0.975	0.956	0.988	0.985	0.973	0.964	0.989	0.982	0.944	0.978	1
	Site10_23	0.976	0.956	0.974	0.971	0.971	0.967	0.966	0.97	0.979	0.982	0.982	0.974	0.98	0.968	0.995	0.994	0.988	0.976	0.978	0.99	0.962	0.964	0.967	0.985	0.983	0.97	0.986	0.985	0.974	0.964	0.981	0.99	0.941	0.986	0.996	1
	Site4_11	0.749	0.728	0.748	0.746	0.747	0.741	0.759	0.747	0.76	0.75	0.751	0.745	0.748	0.731	0.741	0.74	0.741	0.728	0.748	0.748	0.745	0.746	0.729	0.737	0.736	0.727	0.743	0.742	0.743	0.741	0.747	0.735	0.738	0.745	0.741	0.737	1
	Site4_12	0.743	0.738	0.744	0.745	0.746	0.745	0.73	0.748	0.74	0.745	0.747	0.749	0.743	0.742	0.728	0.732	0.739	0.739	0.716	0.737	0.72	0.74	0.7	0.731	0.734	0.737	0.723	0.726	0.728	0.726	0.717	0.734	0.714	0.745	0.721	0.725	0.982	1
	Site4_15	0.735	0.718	0.723	0.722	0.719	0.721	0.706	0.728	0.723	0.729	0.729	0.732	0.74	0.735	0.72	0.723	0.725	0.73	0.701	0.718	0.691	0.709	0.675	0.719	0.715	0.724	0.706	0.705	0.699	0.693	0.699	0.724	0.685	0.73	0.712	0.717	0.965	0.98	1
	Site4_16	0.74	0.726	0.732	0.733	0.731	0.731	0.719	0.738	0.734	0.738	0.739	0.741	0.744	0.74	0.73	0.734	0.737	0.738	0.713	0.731	0.707	0.724	0.693	0.729	0.728	0.733	0.719	0.72	0.716	0.712	0.712	0.733	0.703	0.74	0.723	0.727	0.975	0.989	0.995	1
	Site4_17	0.728	0.719	0.718	0.72	0.717	0.72	0.691	0.726	0.711	0.724	0.724	0.73	0.731	0.735	0.711	0.716	0.722	0.732	0.684	0.712	0.681	0.705	0.662	0.713	0.713	0.726	0.696	0.698	0.692	0.687	0.685	0.722	0.672	0.728	0.7	0.71	0.951	0.982	0.992	0.992	1
	Site4_18	0.727	0.723	0.72	0.724	0.722	0.726	0.694	0.73	0.713	0.725	0.728	0.735	0.731	0.737	0.71	0.717	0.726	0.735	0.684	0.714	0.683	0.712	0.666	0.716	0.718	0.731	0.697	0.701	0.699	0.696	0.684	0.721	0.681	0.73	0.699	0.708	0.952	0.985	0.99	0.991	0.996	1
	Site5_01	0.747	0.727	0.742	0.741	0.74	0.737	0.743	0.742	0.75	0.746	0.747	0.743	0.75	0.737	0.743	0.743	0.743	0.735	0.741	0.744	0.729	0.735	0.72	0.738	0.735	0.73	0.738	0.737	0.734	0.73	0.737	0.738	0.725	0.745	0.741	0.739	0.991	0.984	0.982	0.988	0.969	0.969	1
	Site5_02	0.738	0.732	0.734	0.736	0.736	0.737	0.715	0.741	0.73	0.738	0.74	0.744	0.741	0.743	0.725	0.731	0.738	0.742	0.706	0.731	0.704	0.727	0.689	0.729	0.731	0.738	0.716	0.719	0.718	0.715	0.705	0.732	0.703	0.741	0.717	0.724	0.969	0.993	0.988	0.994	0.992	0.994	0.983	1
	Site5_13	0.744	0.721	0.738	0.736	0.734	0.731	0.737	0.736	0.746	0.743	0.743	0.739	0.747	0.734	0.747	0.746	0.743	0.735	0.741	0.742	0.726	0.728	0.723	0.74	0.736	0.729	0.741	0.738	0.732	0.726	0.739	0.74	0.717	0.743	0.746	0.743	0.982	0.976	0.979	0.985	0.967	0.964	0.995	0.977	1
	Site5_14	0.746	0.725	0.741	0.741	0.741	0.738	0.741	0.742	0.75	0.747	0.749	0.745	0.748	0.738	0.747	0.749	0.749	0.739	0.739	0.745	0.73	0.736	0.726	0.744	0.742	0.735	0.742	0.741	0.74	0.736	0.737	0.742	0.728	0.747	0.744	0.744	0.985	0.982	0.977	0.987	0.969	0.969	0.993	0.982	0.994	1
	Site5_15	0.745	0.731	0.74	0.74	0.741	0.74	0.732	0.743	0.744	0.746	0.748	0.747	0.748	0.743	0.745	0.749	0.75	0.746	0.729	0.743	0.721	0.734	0.719	0.745	0.745	0.742	0.738	0.738	0.736	0.732	0.729	0.743	0.718	0.749	0.74	0.743	0.979	0.988	0.982	0.992	0.98	0.98	0.991	0.99	0.992	0.994	1
	Site5_16	0.734	0.724	0.729	0.731	0.731	0.733	0.713	0.736	0.729	0.736	0.739	0.741	0.737	0.738	0.729	0.737	0.742	0.743	0.707	0.73	0.704	0.724	0.697	0.735	0.736	0.74	0.72	0.722	0.723	0.721	0.708	0.733	0.709	0.741	0.723	0.73	0.966	0.985	0.979	0.988	0.984	0.985	0.979	0.991	0.978	0.984	0.991	1
	Site6_01	0.745	0.724	0.743	0.74	0.74	0.735	0.748	0.74	0.751	0.744	0.743	0.739	0.745	0.729	0.737	0.735	0.735	0.725	0.741	0.741	0.737	0.737	0.72	0.731	0.73	0.722	0.736	0.736	0.734	0.731	0.741	0.733	0.725	0.74	0.737	0.733	0.996	0.983	0.969	0.978	0.957	0.955	0.993	0.972	0.986	0.986	0.982	0.969
	Site6_02	0.733	0.73	0.74	0.742	0.744	0.74	0.735	0.742	0.737	0.737	0.739	0.738	0.731	0.727	0.721	0.722	0.729	0.724	0.721	0.735	0.728	0.742	0.707	0.722	0.727	0.723	0.723	0.727	0.732	0.732	0.722	0.725	0.719	0.736	0.717	0.718	0.983	0.99	0.954	0.97	0.955	0.96	0.977	0.975	0.966	0.973	0.974	0.968
	Site6_13	0.741	0.721	0.732	0.73	0.727	0.727	0.72	0.733	0.734	0.737	0.736	0.736	0.745	0.738	0.736	0.736	0.735	0.735	0.72	0.731	0.708	0.718	0.698	0.73	0.727	0.728	0.724	0.722	0.715	0.709	0.72	0.736	0.697	0.738	0.73	0.733	0.974	0.982	0.992	0.993	0.985	0.98	0.991	0.987	0.992	0.989	0.992	0.985
	Site6_14	0.744	0.731	0.74	0.741	0.74	0.74	0.729	0.744	0.741	0.744	0.746	0.746	0.746	0.742	0.735	0.739	0.743	0.741	0.721	0.739	0.718	0.734	0.705	0.735	0.735	0.736	0.728	0.729	0.729	0.726	0.722	0.738	0.716	0.746	0.729	0.733	0.982	0.995	0.986	0.994	0.985	0.986	0.991	0.994	0.987	0.991	0.995	0.99
	Site6_15	0.736	0.726	0.731	0.733	0.732	0.734	0.712	0.735	0.728	0.736	0.738	0.74	0.74	0.74	0.731	0.736	0.739	0.742	0.71	0.732	0.705	0.722	0.696	0.731	0.733	0.736	0.721	0.723	0.721	0.719	0.712	0.737	0.701	0.742	0.724	0.731	0.967	0.988	0.981	0.99	0.987	0.986	0.982	0.993	0.981	0.985	0.993	0.992
	Site6_16	0.733	0.728	0.731	0.734	0.734	0.736	0.712	0.737	0.726	0.735	0.738	0.741	0.735	0.738	0.724	0.73	0.737	0.74	0.705	0.73	0.705	0.726	0.693	0.728	0.732	0.737	0.717	0.721	0.722	0.721	0.707	0.732	0.703	0.74	0.717	0.724	0.968	0.992	0.978	0.988	0.985	0.987	0.979	0.994	0.976	0.982	0.991	0.991
	Site7_01	0.747	0.73	0.748	0.746	0.745	0.741	0.748	0.745	0.75	0.747	0.745	0.742	0.746	0.732	0.738	0.735	0.736	0.728	0.741	0.744	0.74	0.741	0.72	0.732	0.733	0.726	0.737	0.737	0.737	0.733	0.742	0.737	0.72	0.744	0.737	0.734	0.993	0.986	0.964	0.975	0.957	0.956	0.987	0.972	0.981	0.982	0.98	0.967
	Site7_02	0.738	0.735	0.737	0.738	0.737	0.739	0.716	0.742	0.728	0.737	0.737	0.742	0.738	0.74	0.718	0.722	0.73	0.735	0.702	0.726	0.707	0.73	0.683	0.722	0.725	0.733	0.711	0.714	0.714	0.711	0.704	0.728	0.695	0.738	0.709	0.715	0.971	0.996	0.98	0.986	0.985	0.987	0.975	0.991	0.967	0.972	0.981	0.982
	Site7_13	0.747	0.732	0.742	0.742	0.741	0.74	0.73	0.746	0.744	0.749	0.75	0.75	0.753	0.747	0.743	0.747	0.75	0.748	0.726	0.743	0.717	0.733	0.71	0.742	0.742	0.744	0.734	0.734	0.732	0.729	0.726	0.745	0.717	0.752	0.739	0.743	0.974	0.985	0.988	0.991	0.985	0.984	0.986	0.989	0.985	0.986	0.991	0.986
	Site7_14	0.744	0.733	0.741	0.742	0.741	0.741	0.725	0.744	0.738	0.745	0.747	0.748	0.748	0.746	0.739	0.743	0.747	0.747	0.72	0.74	0.714	0.732	0.706	0.738	0.739	0.742	0.73	0.731	0.729	0.726	0.722	0.743	0.712	0.749	0.733	0.738	0.974	0.991	0.986	0.993	0.987	0.987	0.986	0.993	0.985	0.988	0.994	0.991
	Site7_15_2	0.746	0.732	0.743	0.744	0.746	0.743	0.741	0.748	0.75	0.749	0.753	0.75	0.748	0.741	0.745	0.749	0.752	0.744	0.736	0.748	0.731	0.743	0.727	0.747	0.748	0.743	0.742	0.744	0.746	0.745	0.735	0.743	0.734	0.752	0.742	0.743	0.983	0.986	0.973	0.985	0.969	0.972	0.988	0.984	0.986	0.991	0.993	0.986
	Site7_16	0.738	0.732	0.734	0.736	0.737	0.738	0.721	0.741	0.732	0.738	0.741	0.743	0.74	0.74	0.731	0.736	0.741	0.743	0.714	0.735	0.71	0.731	0.702	0.737	0.74	0.742	0.725	0.729	0.729	0.727	0.714	0.735	0.706	0.742	0.723	0.728	0.967	0.987	0.977	0.986	0.979	0.983	0.979	0.989	0.978	0.98	0.99	0.987
	Site8_09	0.737	0.72	0.746	0.744	0.747	0.737	0.768	0.741	0.76	0.744	0.746	0.735	0.735	0.714	0.738	0.734	0.735	0.713	0.76	0.751	0.759	0.751	0.747	0.732	0.734	0.713	0.748	0.748	0.755	0.754	0.758	0.728	0.751	0.739	0.744	0.735	0.985	0.956	0.919	0.939	0.905	0.909	0.967	0.934	0.959	0.963	0.951	0.933
	Site8_10	0.741	0.735	0.742	0.743	0.743	0.743	0.727	0.747	0.738	0.744	0.746	0.748	0.742	0.741	0.726	0.729	0.737	0.738	0.714	0.734	0.717	0.738	0.697	0.73	0.732	0.736	0.721	0.724	0.726	0.724	0.713	0.733	0.713	0.744	0.718	0.723	0.98	0.998	0.983	0.99	0.984	0.988	0.983	0.993	0.975	0.981	0.987	0.986
	Site8_17	0.754	0.734	0.75	0.749	0.748	0.745	0.753	0.751	0.76	0.756	0.756	0.752	0.756	0.743	0.752	0.752	0.752	0.743	0.748	0.752	0.738	0.745	0.732	0.75	0.746	0.74	0.749	0.747	0.746	0.743	0.746	0.746	0.736	0.754	0.749	0.748	0.992	0.985	0.98	0.987	0.969	0.969	0.995	0.98	0.992	0.993	0.991	0.979
	Site8_18	0.752	0.739	0.753	0.753	0.755	0.751	0.754	0.755	0.761	0.757	0.76	0.756	0.753	0.743	0.748	0.751	0.755	0.744	0.745	0.755	0.743	0.753	0.734	0.749	0.749	0.743	0.748	0.749	0.753	0.751	0.744	0.745	0.746	0.756	0.745	0.746	0.991	0.989	0.972	0.984	0.966	0.969	0.99	0.983	0.984	0.99	0.989	0.98
	Site8_19	0.746	0.736	0.749	0.751	0.753	0.75	0.748	0.753	0.756	0.754	0.758	0.755	0.749	0.742	0.745	0.75	0.756	0.745	0.74	0.753	0.738	0.752	0.733	0.748	0.751	0.745	0.745	0.748	0.754	0.754	0.739	0.745	0.746	0.755	0.743	0.745	0.985	0.988	0.968	0.982	0.965	0.97	0.986	0.983	0.982	0.99	0.989	0.984
	Site8_20	0.741	0.737	0.748	0.751	0.756	0.752	0.75	0.753	0.755	0.751	0.758	0.755	0.743	0.737	0.74	0.746	0.755	0.742	0.738	0.753	0.738	0.757	0.735	0.746	0.752	0.744	0.744	0.749	0.759	0.762	0.737	0.739	0.754	0.754	0.738	0.739	0.98	0.984	0.952	0.971	0.95	0.96	0.977	0.975	0.968	0.979	0.979	0.974
	Site11_01	0.968	0.942	0.964	0.96	0.96	0.954	0.965	0.96	0.976	0.973	0.973	0.963	0.973	0.954	0.991	0.991	0.982	0.965	0.978	0.979	0.956	0.954	0.972	0.984	0.977	0.96	0.986	0.98	0.97	0.96	0.978	0.976	0.94	0.974	0.992	0.992	0.743	0.722	0.719	0.727	0.705	0.705	0.744	0.721	0.749	0.747	0.744	0.729
	Site11_02	0.98	0.973	0.979	0.981	0.982	0.982	0.958	0.984	0.978	0.987	0.99	0.989	0.984	0.983	0.985	0.992	0.996	0.992	0.957	0.986	0.952	0.973	0.949	0.989	0.99	0.99	0.975	0.978	0.973	0.966	0.958	0.987	0.943	0.992	0.976	0.986	0.741	0.742	0.73	0.74	0.728	0.731	0.744	0.743	0.743	0.748	0.751	0.746
	Site11_05	0.965	0.938	0.964	0.959	0.959	0.952	0.97	0.957	0.978	0.972	0.972	0.959	0.969	0.948	0.991	0.988	0.979	0.958	0.985	0.981	0.962	0.955	0.978	0.981	0.975	0.953	0.988	0.983	0.973	0.964	0.984	0.974	0.945	0.972	0.994	0.991	0.744	0.72	0.713	0.723	0.699	0.698	0.744	0.717	0.748	0.747	0.741	0.725
	Site11_06	0.981	0.973	0.976	0.977	0.977	0.979	0.952	0.983	0.973	0.985	0.987	0.988	0.986	0.986	0.983	0.99	0.993	0.994	0.95	0.981	0.944	0.967	0.94	0.988	0.987	0.991	0.971	0.973	0.964	0.955	0.951	0.986	0.929	0.99	0.972	0.983	0.737	0.739	0.733	0.741	0.731	0.733	0.742	0.742	0.741	0.746	0.75	0.745
	Site11_13	0.973	0.949	0.966	0.961	0.959	0.957	0.954	0.962	0.969	0.974	0.971	0.965	0.976	0.964	0.989	0.988	0.979	0.972	0.968	0.977	0.95	0.95	0.955	0.982	0.975	0.966	0.978	0.974	0.958	0.946	0.968	0.981	0.919	0.976	0.986	0.988	0.738	0.726	0.724	0.731	0.715	0.712	0.743	0.726	0.748	0.746	0.745	0.732
	Site11_14	0.974	0.955	0.969	0.967	0.967	0.965	0.957	0.97	0.973	0.978	0.979	0.974	0.977	0.969	0.985	0.99	0.987	0.979	0.962	0.98	0.951	0.96	0.955	0.986	0.983	0.976	0.977	0.976	0.966	0.957	0.962	0.98	0.935	0.982	0.98	0.986	0.744	0.735	0.729	0.738	0.722	0.723	0.747	0.736	0.748	0.752	0.751	0.742
	Site11_15	0.973	0.964	0.972	0.973	0.974	0.973	0.953	0.977	0.971	0.98	0.983	0.981	0.976	0.975	0.979	0.987	0.99	0.985	0.953	0.98	0.948	0.967	0.947	0.985	0.986	0.983	0.971	0.973	0.968	0.962	0.953	0.98	0.938	0.986	0.972	0.981	0.742	0.741	0.728	0.739	0.726	0.729	0.743	0.741	0.743	0.749	0.751	0.745
	Site11_16	0.966	0.963	0.969	0.972	0.976	0.975	0.955	0.977	0.971	0.977	0.982	0.982	0.969	0.969	0.97	0.979	0.987	0.98	0.948	0.977	0.949	0.973	0.946	0.98	0.984	0.981	0.966	0.972	0.972	0.969	0.949	0.972	0.95	0.983	0.963	0.972	0.745	0.744	0.725	0.738	0.723	0.729	0.743	0.742	0.739	0.749	0.75	0.746
	Site11_21	0.972	0.949	0.966	0.962	0.961	0.958	0.961	0.964	0.975	0.976	0.975	0.968	0.978	0.962	0.991	0.992	0.986	0.973	0.972	0.98	0.951	0.954	0.963	0.986	0.979	0.968	0.982	0.978	0.966	0.956	0.971	0.979	0.935	0.979	0.989	0.992	0.742	0.727	0.726	0.733	0.714	0.713	0.746	0.728	0.75	0.749	0.747	0.734
	Site11_22	0.977	0.96	0.97	0.968	0.968	0.967	0.953	0.972	0.971	0.98	0.979	0.976	0.98	0.974	0.988	0.993	0.99	0.985	0.959	0.98	0.946	0.957	0.952	0.989	0.985	0.981	0.976	0.975	0.963	0.954	0.961	0.984	0.925	0.984	0.982	0.989	0.737	0.732	0.728	0.736	0.723	0.722	0.742	0.734	0.745	0.746	0.748	0.739
	Site11_23	0.979	0.971	0.977	0.976	0.976	0.977	0.952	0.98	0.972	0.985	0.985	0.984	0.983	0.982	0.986	0.993	0.993	0.993	0.955	0.983	0.947	0.966	0.947	0.989	0.99	0.989	0.975	0.976	0.967	0.959	0.957	0.987	0.928	0.99	0.977	0.988	0.736	0.738	0.728	0.738	0.727	0.728	0.74	0.739	0.742	0.745	0.749	0.743
	Site11_24	0.978	0.975	0.98	0.983	0.985	0.985	0.96	0.987	0.978	0.987	0.991	0.991	0.981	0.982	0.979	0.987	0.994	0.991	0.953	0.984	0.953	0.979	0.946	0.987	0.99	0.991	0.972	0.977	0.974	0.97	0.954	0.983	0.946	0.991	0.969	0.979	0.743	0.745	0.728	0.74	0.727	0.732	0.743	0.743	0.74	0.748	0.75	0.746
	Site11_29	0.974	0.952	0.966	0.962	0.96	0.959	0.952	0.964	0.969	0.975	0.973	0.968	0.979	0.967	0.991	0.992	0.983	0.977	0.966	0.977	0.945	0.949	0.954	0.985	0.979	0.971	0.978	0.974	0.958	0.947	0.966	0.982	0.918	0.979	0.987	0.991	0.735	0.725	0.725	0.731	0.716	0.714	0.742	0.727	0.747	0.744	0.745	0.733
	Site11_30	0.973	0.956	0.969	0.968	0.97	0.967	0.962	0.972	0.977	0.979	0.981	0.976	0.977	0.967	0.989	0.994	0.992	0.98	0.967	0.984	0.954	0.964	0.965	0.99	0.987	0.977	0.982	0.981	0.974	0.966	0.967	0.98	0.944	0.983	0.985	0.99	0.743	0.733	0.725	0.735	0.717	0.719	0.745	0.733	0.746	0.749	0.749	0.739
	Site11_31	0.978	0.973	0.975	0.978	0.978	0.98	0.946	0.981	0.969	0.983	0.985	0.987	0.982	0.985	0.979	0.987	0.992	0.995	0.945	0.978	0.94	0.966	0.936	0.985	0.987	0.992	0.966	0.969	0.962	0.955	0.947	0.984	0.927	0.989	0.968	0.98	0.735	0.741	0.731	0.739	0.731	0.734	0.739	0.743	0.739	0.743	0.749	0.745
	Site11_32	0.976	0.974	0.974	0.978	0.98	0.983	0.946	0.984	0.969	0.982	0.986	0.99	0.979	0.985	0.97	0.98	0.988	0.993	0.938	0.974	0.939	0.971	0.928	0.981	0.984	0.992	0.96	0.965	0.962	0.956	0.938	0.978	0.933	0.988	0.957	0.97	0.737	0.744	0.731	0.74	0.731	0.737	0.739	0.745	0.735	0.743	0.748	0.747
[truncated: 34 more columns]
