# Supplementary material for: An international standardization programme towards the application of gene expression profiling in routine leukaemia diagnostics: the Microarray Innovations in LEukemia study prephase
Source: Br J Haematol. 2008 Sep;142(5):802–7. doi: 10.1111/j.1365-2141.2008.07261.x (PMC2654477; doi:10.1111/j.1365-2141.2008.07261.x)
Supplement: Supplementary file 3 [file bjh0142-0802-SD3.xls]

## Sheet: r^2 HepG2
HEPG2
MILE Site		Site #1						Site #2						Site #3						Site #4						Site #5						Site #6						Site #7						Site #8
Cell Line Batch#		035PO41658D
Phase		Training		Proficiency				Training		Proficiency				Training		Proficiency				Training		Proficiency				Training		Proficiency				Training		Proficiency				Training		Proficiency				Training		Proficiency
Operator
	File ID	3	4	17	18	19	20	3	4	17	18	19	20	3	4	17	18	19	20	13	14	19	20	21	22	3	4	17	18	19	20	3	4	17	18	19	20	3	4	17	18	19	20	11	12	21	22	23	24
	Site1_03	1
	Site1_04	0.953	1
	Site1_17	0.985	0.975	1
	Site1_18	0.982	0.98	0.998	1
	Site1_19	0.979	0.984	0.995	0.997	1
	Site1_20	0.974	0.982	0.99	0.994	0.998	1
	Site2_03	0.993	0.933	0.978	0.972	0.969	0.965	1
	Site2_04	0.983	0.964	0.985	0.985	0.989	0.989	0.979	1
	Site2_17	0.985	0.972	0.988	0.986	0.984	0.978	0.976	0.976	1
	Site2_18	0.972	0.979	0.98	0.982	0.98	0.972	0.956	0.964	0.993	1
	Site2_19	0.981	0.983	0.995	0.996	0.996	0.993	0.971	0.987	0.992	0.988	1
	Site2_20	0.975	0.985	0.988	0.99	0.994	0.993	0.962	0.988	0.987	0.986	0.996	1
	Site3_03	0.982	0.974	0.986	0.984	0.983	0.978	0.97	0.977	0.996	0.993	0.991	0.988	1
	Site3_04	0.959	0.989	0.979	0.983	0.984	0.979	0.939	0.966	0.984	0.991	0.989	0.99	0.988	1
	Site3_17	0.98	0.948	0.969	0.967	0.964	0.958	0.967	0.964	0.981	0.981	0.972	0.972	0.981	0.966	1
	Site3_18	0.957	0.964	0.961	0.963	0.963	0.957	0.939	0.951	0.976	0.985	0.972	0.974	0.978	0.98	0.978	1
	Site3_19	0.967	0.975	0.975	0.977	0.978	0.975	0.95	0.969	0.982	0.989	0.984	0.987	0.984	0.987	0.986	0.986	1
	Site3_20	0.96	0.982	0.973	0.977	0.981	0.981	0.941	0.972	0.974	0.981	0.982	0.99	0.977	0.986	0.973	0.978	0.993	1
	Site4_13	0.992	0.964	0.987	0.983	0.981	0.976	0.986	0.98	0.995	0.984	0.987	0.982	0.991	0.972	0.981	0.968	0.978	0.969	1
	Site4_14	0.976	0.987	0.99	0.991	0.994	0.991	0.964	0.986	0.989	0.986	0.996	0.996	0.988	0.99	0.968	0.971	0.985	0.985	0.986	1
	Site4_19	0.968	0.968	0.968	0.967	0.969	0.965	0.955	0.965	0.989	0.989	0.98	0.982	0.988	0.982	0.979	0.98	0.985	0.976	0.985	0.984	1
	Site4_20	0.97	0.977	0.975	0.977	0.978	0.973	0.955	0.97	0.989	0.993	0.986	0.988	0.989	0.988	0.98	0.983	0.99	0.983	0.984	0.989	0.996	1
	Site4_21	0.957	0.979	0.969	0.972	0.975	0.973	0.941	0.965	0.982	0.988	0.983	0.987	0.984	0.989	0.969	0.979	0.988	0.983	0.974	0.987	0.991	0.993	1
	Site4_22	0.951	0.986	0.968	0.973	0.978	0.977	0.933	0.967	0.977	0.984	0.984	0.99	0.98	0.992	0.959	0.974	0.986	0.988	0.968	0.99	0.986	0.99	0.994	1
	Site5_03	0.987	0.955	0.978	0.976	0.973	0.968	0.979	0.971	0.99	0.986	0.981	0.978	0.988	0.971	0.995	0.977	0.983	0.971	0.991	0.976	0.985	0.984	0.975	0.964	1
	Site5_04	0.95	0.987	0.97	0.975	0.978	0.974	0.929	0.96	0.979	0.99	0.984	0.988	0.982	0.995	0.964	0.979	0.988	0.988	0.967	0.986	0.984	0.989	0.991	0.995	0.969	1
	Site5_17	0.971	0.964	0.971	0.972	0.968	0.96	0.955	0.955	0.988	0.994	0.978	0.976	0.987	0.981	0.991	0.985	0.989	0.976	0.981	0.975	0.988	0.989	0.982	0.973	0.992	0.981	1
	Site5_18	0.963	0.974	0.97	0.972	0.971	0.965	0.944	0.956	0.987	0.996	0.981	0.982	0.987	0.989	0.983	0.988	0.993	0.983	0.978	0.982	0.992	0.994	0.991	0.986	0.985	0.991	0.995	1
	Site5_19	0.974	0.973	0.977	0.979	0.98	0.976	0.958	0.974	0.985	0.991	0.986	0.989	0.986	0.985	0.99	0.986	0.998	0.992	0.982	0.986	0.987	0.992	0.988	0.984	0.988	0.987	0.991	0.993	1
	Site5_20	0.966	0.982	0.98	0.984	0.987	0.986	0.95	0.977	0.981	0.986	0.989	0.994	0.983	0.989	0.976	0.979	0.995	0.995	0.976	0.99	0.981	0.988	0.989	0.99	0.978	0.99	0.98	0.987	0.994	1
	Site6_03	0.995	0.952	0.987	0.983	0.98	0.976	0.994	0.985	0.988	0.973	0.984	0.977	0.986	0.961	0.976	0.956	0.967	0.959	0.993	0.978	0.97	0.971	0.96	0.954	0.986	0.952	0.969	0.962	0.973	0.968	1
	Site6_04	0.984	0.974	0.994	0.995	0.995	0.994	0.977	0.992	0.983	0.975	0.994	0.99	0.983	0.978	0.966	0.958	0.975	0.976	0.983	0.99	0.966	0.973	0.969	0.971	0.975	0.969	0.965	0.965	0.978	0.982	0.987	1
	Site6_17	0.969	0.967	0.971	0.972	0.968	0.961	0.952	0.954	0.987	0.995	0.978	0.977	0.989	0.985	0.987	0.985	0.989	0.977	0.981	0.976	0.987	0.989	0.983	0.975	0.989	0.983	0.997	0.995	0.99	0.982	0.969	0.966	1
	Site6_18	0.976	0.975	0.982	0.983	0.981	0.975	0.96	0.97	0.99	0.995	0.988	0.988	0.991	0.989	0.987	0.985	0.994	0.985	0.985	0.986	0.987	0.992	0.988	0.983	0.99	0.988	0.994	0.994	0.995	0.991	0.977	0.979	0.996	1
	Site6_19	0.971	0.979	0.981	0.983	0.984	0.981	0.956	0.976	0.986	0.99	0.99	0.993	0.988	0.991	0.983	0.983	0.997	0.992	0.981	0.99	0.987	0.992	0.991	0.989	0.985	0.991	0.987	0.992	0.996	0.997	0.973	0.982	0.989	0.996	1
	Site6_20	0.961	0.983	0.976	0.98	0.983	0.981	0.943	0.971	0.978	0.985	0.986	0.991	0.98	0.989	0.974	0.979	0.995	0.996	0.973	0.987	0.98	0.987	0.988	0.99	0.974	0.991	0.98	0.987	0.993	0.998	0.963	0.978	0.983	0.991	0.996	1
	Site7_03	0.993	0.962	0.989	0.986	0.982	0.975	0.987	0.977	0.993	0.984	0.987	0.979	0.99	0.971	0.982	0.968	0.975	0.967	0.996	0.981	0.976	0.978	0.967	0.96	0.989	0.962	0.981	0.975	0.98	0.973	0.994	0.984	0.981	0.984	0.978	0.97	1
	Site7_04	0.986	0.967	0.99	0.99	0.992	0.992	0.981	0.995	0.979	0.968	0.99	0.988	0.979	0.97	0.968	0.956	0.974	0.975	0.983	0.987	0.965	0.971	0.966	0.966	0.975	0.962	0.961	0.961	0.977	0.98	0.987	0.995	0.961	0.975	0.98	0.975	0.984	1
	Site7_17	0.98	0.971	0.983	0.981	0.982	0.977	0.969	0.981	0.988	0.986	0.988	0.989	0.988	0.98	0.982	0.975	0.987	0.981	0.99	0.99	0.989	0.991	0.984	0.981	0.987	0.98	0.983	0.984	0.989	0.987	0.981	0.981	0.984	0.991	0.991	0.985	0.984	0.982	1
	Site7_18	0.986	0.966	0.981	0.979	0.979	0.976	0.976	0.98	0.99	0.987	0.986	0.986	0.988	0.977	0.99	0.978	0.989	0.98	0.992	0.986	0.99	0.991	0.983	0.976	0.993	0.975	0.987	0.987	0.992	0.986	0.985	0.98	0.987	0.992	0.991	0.983	0.987	0.982	0.993	1
	Site7_19	0.976	0.979	0.981	0.982	0.985	0.983	0.962	0.983	0.984	0.985	0.989	0.992	0.984	0.984	0.98	0.977	0.992	0.99	0.984	0.992	0.986	0.991	0.987	0.987	0.982	0.984	0.98	0.985	0.992	0.993	0.975	0.982	0.981	0.99	0.994	0.991	0.978	0.983	0.995	0.992	1
	Site7_20	0.972	0.976	0.978	0.981	0.985	0.986	0.961	0.985	0.977	0.975	0.986	0.991	0.978	0.978	0.972	0.969	0.986	0.988	0.978	0.989	0.978	0.983	0.981	0.983	0.975	0.978	0.97	0.975	0.986	0.991	0.973	0.983	0.971	0.982	0.989	0.989	0.973	0.986	0.989	0.986	0.995	1
	Site8_11	0.992	0.934	0.977	0.972	0.97	0.967	0.995	0.982	0.973	0.954	0.971	0.964	0.968	0.939	0.968	0.938	0.952	0.945	0.984	0.966	0.955	0.956	0.942	0.935	0.977	0.931	0.953	0.943	0.96	0.953	0.993	0.978	0.95	0.961	0.958	0.947	0.984	0.983	0.973	0.976	0.967	0.966	1
	Site8_12	0.973	0.989	0.991	0.993	0.994	0.99	0.96	0.98	0.989	0.989	0.997	0.995	0.988	0.992	0.967	0.973	0.986	0.985	0.985	0.998	0.983	0.989	0.988	0.99	0.976	0.989	0.978	0.984	0.986	0.99	0.975	0.988	0.98	0.988	0.99	0.989	0.982	0.984	0.988	0.984	0.99	0.986	0.961	1
	Site8_21	0.986	0.967	0.984	0.983	0.98	0.974	0.976	0.974	0.995	0.992	0.987	0.985	0.991	0.979	0.99	0.98	0.987	0.977	0.994	0.986	0.989	0.99	0.982	0.974	0.995	0.976	0.991	0.989	0.99	0.983	0.986	0.978	0.99	0.992	0.988	0.98	0.992	0.979	0.991	0.995	0.988	0.98	0.975	0.986	1
	Site8_22	0.985	0.971	0.985	0.985	0.984	0.98	0.973	0.98	0.992	0.991	0.99	0.99	0.989	0.981	0.989	0.98	0.992	0.984	0.991	0.989	0.987	0.991	0.984	0.978	0.993	0.98	0.989	0.989	0.994	0.989	0.984	0.982	0.988	0.994	0.993	0.987	0.989	0.984	0.993	0.996	0.993	0.987	0.975	0.989	0.997	1
	Site8_23	0.977	0.985	0.989	0.991	0.992	0.989	0.962	0.981	0.989	0.991	0.995	0.996	0.988	0.991	0.977	0.979	0.991	0.989	0.984	0.995	0.984	0.991	0.988	0.988	0.982	0.989	0.983	0.987	0.992	0.994	0.977	0.987	0.984	0.993	0.995	0.992	0.983	0.986	0.991	0.989	0.993	0.99	0.964	0.996	0.99	0.994	1
	Site8_24	0.957	0.992	0.977	0.983	0.986	0.985	0.938	0.968	0.979	0.987	0.988	0.993	0.981	0.994	0.962	0.976	0.988	0.99	0.97	0.992	0.98	0.987	0.99	0.995	0.968	0.995	0.976	0.986	0.986	0.993	0.958	0.976	0.979	0.986	0.991	0.993	0.967	0.972	0.982	0.977	0.988	0.985	0.939	0.994	0.978	0.983	0.994	1
	Site9_03	0.987	0.927	0.966	0.962	0.959	0.955	0.984	0.973	0.972	0.961	0.964	0.962	0.97	0.941	0.988	0.953	0.965	0.954	0.981	0.959	0.964	0.963	0.948	0.938	0.989	0.938	0.969	0.958	0.973	0.96	0.984	0.966	0.965	0.969	0.966	0.954	0.98	0.972	0.975	0.983	0.969	0.966	0.985	0.954	0.981	0.981	0.964	0.94
	Site9_04	0.979	0.975	0.984	0.986	0.987	0.984	0.967	0.982	0.985	0.986	0.99	0.991	0.986	0.984	0.985	0.978	0.994	0.989	0.984	0.989	0.983	0.987	0.986	0.982	0.988	0.984	0.984	0.986	0.994	0.994	0.979	0.986	0.984	0.993	0.996	0.992	0.982	0.986	0.99	0.992	0.993	0.99	0.969	0.988	0.988	0.993	0.993	0.985
	Site9_11	0.991	0.963	0.99	0.988	0.986	0.983	0.989	0.985	0.987	0.974	0.987	0.98	0.982	0.964	0.968	0.955	0.967	0.963	0.991	0.984	0.969	0.974	0.963	0.96	0.98	0.957	0.967	0.963	0.972	0.971	0.992	0.987	0.965	0.975	0.972	0.965	0.991	0.987	0.981	0.983	0.978	0.975	0.986	0.982	0.984	0.983	0.981	0.966
	Site9_12	0.972	0.986	0.989	0.992	0.995	0.995	0.962	0.983	0.979	0.975	0.992	0.99	0.977	0.979	0.955	0.957	0.972	0.978	0.977	0.991	0.965	0.974	0.972	0.978	0.965	0.975	0.961	0.966	0.974	0.982	0.972	0.988	0.961	0.973	0.978	0.978	0.975	0.985	0.977	0.973	0.982	0.983	0.962	0.991	0.974	0.978	0.988	0.985
	Site9_21	0.97	0.981	0.977	0.979	0.981	0.978	0.955	0.969	0.988	0.992	0.987	0.988	0.986	0.987	0.975	0.98	0.988	0.985	0.983	0.988	0.989	0.993	0.989	0.988	0.981	0.988	0.986	0.991	0.989	0.988	0.969	0.974	0.986	0.989	0.989	0.987	0.978	0.972	0.987	0.987	0.988	0.983	0.953	0.99	0.989	0.99	0.991	0.99
	Site9_22	0.967	0.984	0.979	0.981	0.987	0.987	0.955	0.978	0.981	0.982	0.988	0.991	0.981	0.984	0.968	0.972	0.986	0.988	0.977	0.99	0.981	0.987	0.987	0.989	0.974	0.985	0.974	0.982	0.986	0.991	0.968	0.979	0.974	0.983	0.989	0.988	0.972	0.979	0.984	0.984	0.99	0.989	0.955	0.99	0.981	0.986	0.991	0.991
	Site9_23	0.956	0.985	0.972	0.976	0.983	0.986	0.942	0.974	0.972	0.974	0.983	0.989	0.973	0.982	0.956	0.966	0.981	0.987	0.968	0.987	0.973	0.979	0.983	0.989	0.962	0.983	0.963	0.974	0.979	0.989	0.957	0.975	0.964	0.975	0.984	0.987	0.961	0.975	0.978	0.974	0.986	0.987	0.944	0.986	0.971	0.977	0.987	0.991
	Site9_24	0.952	0.982	0.97	0.975	0.982	0.987	0.94	0.974	0.967	0.967	0.981	0.987	0.968	0.977	0.948	0.957	0.976	0.985	0.963	0.984	0.966	0.973	0.978	0.985	0.956	0.978	0.955	0.966	0.974	0.987	0.954	0.975	0.956	0.969	0.98	0.984	0.956	0.974	0.973	0.969	0.982	0.985	0.941	0.983	0.965	0.972	0.983	0.988
	Site9_29	0.972	0.959	0.967	0.967	0.97	0.969	0.961	0.969	0.97	0.969	0.97	0.973	0.966	0.959	0.981	0.966	0.982	0.979	0.974	0.971	0.97	0.975	0.967	0.963	0.979	0.963	0.973	0.973	0.985	0.979	0.965	0.965	0.97	0.975	0.979	0.977	0.97	0.971	0.978	0.984	0.984	0.981	0.962	0.97	0.98	0.985	0.978	0.968
	Site9_30	0.969	0.956	0.967	0.968	0.972	0.973	0.961	0.971	0.967	0.965	0.971	0.974	0.963	0.957	0.976	0.961	0.98	0.977	0.971	0.971	0.966	0.972	0.967	0.962	0.975	0.96	0.967	0.968	0.982	0.98	0.965	0.967	0.963	0.972	0.978	0.976	0.967	0.973	0.975	0.982	0.982	0.982	0.962	0.969	0.977	0.983	0.977	0.968
	Site9_31	0.959	0.966	0.967	0.97	0.975	0.977	0.949	0.97	0.965	0.965	0.973	0.978	0.962	0.964	0.967	0.962	0.982	0.983	0.966	0.975	0.965	0.973	0.972	0.971	0.967	0.968	0.963	0.969	0.982	0.985	0.957	0.967	0.961	0.972	0.98	0.982	0.961	0.972	0.975	0.977	0.984	0.984	0.951	0.974	0.972	0.98	0.98	0.977
	Site9_32	0.953	0.964	0.963	0.966	0.973	0.977	0.942	0.974	0.957	0.956	0.97	0.979	0.957	0.958	0.956	0.951	0.975	0.983	0.96	0.974	0.958	0.966	0.965	0.97	0.956	0.964	0.95	0.958	0.976	0.982	0.952	0.968	0.949	0.962	0.974	0.979	0.953	0.971	0.97	0.969	0.98	0.983	0.947	0.971	0.962	0.972	0.975	0.973
	Site10_03	0.976	0.935	0.964	0.963	0.957	0.951	0.968	0.955	0.97	0.965	0.963	0.958	0.967	0.947	0.975	0.953	0.962	0.951	0.973	0.955	0.956	0.959	0.946	0.937	0.979	0.941	0.969	0.958	0.967	0.957	0.973	0.961	0.968	0.97	0.963	0.955	0.977	0.962	0.966	0.973	0.962	0.957	0.967	0.955	0.975	0.974	0.963	0.944
	Site10_04	0.97	0.96	0.975	0.977	0.977	0.975	0.959	0.973	0.967	0.964	0.977	0.976	0.968	0.964	0.962	0.954	0.97	0.97	0.968	0.972	0.955	0.963	0.958	0.958	0.966	0.958	0.959	0.958	0.972	0.974	0.969	0.978	0.96	0.972	0.974	0.971	0.97	0.977	0.97	0.971	0.974	0.974	0.962	0.972	0.969	0.974	0.976	0.966
	Site10_17	0.968	0.919	0.952	0.949	0.944	0.939	0.962	0.947	0.958	0.954	0.951	0.947	0.955	0.934	0.978	0.948	0.959	0.945	0.964	0.942	0.948	0.95	0.937	0.925	0.976	0.931	0.965	0.952	0.964	0.951	0.964	0.95	0.961	0.963	0.958	0.948	0.967	0.953	0.959	0.968	0.955	0.95	0.961	0.942	0.968	0.968	0.953	0.932
	Site10_18	0.969	0.915	0.955	0.952	0.949	0.946	0.965	0.957	0.953	0.943	0.952	0.95	0.95	0.928	0.969	0.938	0.954	0.945	0.961	0.944	0.939	0.942	0.932	0.922	0.968	0.923	0.95	0.94	0.96	0.951	0.966	0.956	0.947	0.956	0.955	0.946	0.964	0.963	0.957	0.965	0.955	0.954	0.967	0.941	0.963	0.967	0.953	0.929
	Site10_19	0.97	0.949	0.97	0.97	0.969	0.967	0.959	0.971	0.966	0.964	0.973	0.973	0.967	0.959	0.971	0.957	0.972	0.969	0.968	0.968	0.957	0.963	0.957	0.955	0.972	0.955	0.962	0.96	0.975	0.974	0.969	0.973	0.963	0.973	0.975	0.971	0.969	0.974	0.973	0.974	0.974	0.973	0.964	0.966	0.972	0.977	0.974	0.96
	Site10_20	0.964	0.949	0.965	0.967	0.967	0.967	0.953	0.967	0.961	0.958	0.969	0.972	0.961	0.956	0.965	0.953	0.971	0.971	0.964	0.966	0.953	0.959	0.955	0.954	0.965	0.953	0.956	0.956	0.973	0.974	0.963	0.97	0.957	0.969	0.973	0.972	0.964	0.973	0.969	0.97	0.972	0.973	0.957	0.964	0.967	0.973	0.972	0.96
	Site11_03	0.973	0.932	0.957	0.955	0.951	0.945	0.964	0.951	0.972	0.97	0.959	0.957	0.969	0.949	0.993	0.968	0.976	0.959	0.976	0.955	0.97	0.968	0.957	0.944	0.99	0.95	0.983	0.973	0.98	0.965	0.969	0.953	0.979	0.976	0.972	0.962	0.975	0.957	0.973	0.982	0.969	0.96	0.963	0.955	0.983	0.981	0.965	0.948
	Site11_04	0.962	0.972	0.97	0.973	0.973	0.969	0.944	0.96	0.977	0.986	0.978	0.981	0.977	0.981	0.982	0.982	0.995	0.99	0.973	0.978	0.978	0.984	0.982	0.979	0.98	0.985	0.986	0.989	0.993	0.991	0.96	0.969	0.987	0.99	0.991	0.992	0.972	0.966	0.981	0.983	0.985	0.979	0.945	0.98	0.983	0.988	0.986	0.983
	Site11_07	0.972	0.943	0.962	0.96	0.956	0.948	0.96	0.95	0.977	0.98	0.965	0.963	0.975	0.96	0.994	0.975	0.982	0.966	0.978	0.961	0.977	0.977	0.965	0.954	0.992	0.961	0.991	0.983	0.985	0.971	0.968	0.956	0.988	0.985	0.978	0.97	0.978	0.956	0.978	0.984	0.974	0.964	0.959	0.963	0.987	0.985	0.972	0.958
	Site11_08	0.963	0.977	0.973	0.975	0.977	0.972	0.945	0.964	0.98	0.989	0.983	0.986	0.981	0.987	0.98	0.984	0.996	0.992	0.976	0.984	0.984	0.989	0.987	0.986	0.98	0.99	0.987	0.993	0.995	0.994	0.962	0.971	0.988	0.992	0.995	0.995	0.972	0.968	0.985	0.986	0.99	0.983	0.946	0.986	0.985	0.989	0.99	0.989
	Site11_17	0.943	0.9	0.926	0.922	0.919	0.912	0.936	0.923	0.942	0.937	0.928	0.926	0.94	0.917	0.958	0.934	0.94	0.925	0.947	0.924	0.94	0.937	0.924	0.912	0.957	0.917	0.949	0.939	0.944	0.929	0.94	0.922	0.945	0.941	0.935	0.926	0.947	0.926	0.942	0.948	0.935	0.927	0.934	0.923	0.95	0.947	0.931	0.914
	Site11_18	0.942	0.924	0.937	0.935	0.934	0.928	0.931	0.931	0.951	0.951	0.943	0.943	0.95	0.939	0.958	0.947	0.955	0.943	0.952	0.942	0.952	0.951	0.943	0.936	0.958	0.94	0.956	0.955	0.957	0.947	0.941	0.933	0.955	0.954	0.951	0.946	0.95	0.935	0.952	0.956	0.949	0.94	0.93	0.942	0.957	0.956	0.947	0.937
	Site11_19	0.941	0.932	0.942	0.942	0.94	0.935	0.928	0.933	0.95	0.952	0.947	0.947	0.949	0.944	0.954	0.947	0.958	0.949	0.95	0.945	0.947	0.949	0.943	0.939	0.953	0.944	0.954	0.954	0.958	0.952	0.939	0.939	0.954	0.955	0.954	0.952	0.951	0.939	0.951	0.952	0.95	0.943	0.927	0.947	0.955	0.956	0.951	0.943
	Site11_20	0.94	0.939	0.947	0.947	0.949	0.947	0.93	0.946	0.949	0.947	0.953	0.956	0.949	0.947	0.946	0.942	0.958	0.955	0.95	0.954	0.947	0.95	0.948	0.947	0.949	0.948	0.945	0.949	0.957	0.959	0.942	0.948	0.946	0.952	0.957	0.957	0.947	0.95	0.955	0.953	0.956	0.954	0.931	0.953	0.952	0.956	0.956	0.95
	Site11_25	0.971	0.941	0.961	0.96	0.956	0.95	0.961	0.953	0.975	0.976	0.965	0.963	0.973	0.959	0.993	0.974	0.983	0.967	0.977	0.961	0.975	0.974	0.964	0.953	0.991	0.96	0.987	0.98	0.985	0.971	0.968	0.957	0.984	0.982	0.978	0.97	0.977	0.959	0.976	0.984	0.974	0.965	0.959	0.962	0.985	0.985	0.971	0.956
	Site11_26	0.974	0.95	0.967	0.967	0.966	0.961	0.963	0.964	0.976	0.978	0.972	0.971	0.974	0.964	0.993	0.975	0.988	0.977	0.977	0.968	0.974	0.977	0.969	0.96	0.989	0.966	0.985	0.981	0.991	0.98	0.971	0.967	0.982	0.985	0.984	0.979	0.977	0.968	0.979	0.987	0.98	0.974	0.964	0.969	0.985	0.988	0.977	0.964
	Site11_27	0.974	0.95	0.969	0.969	0.97	0.969	0.964	0.978	0.969	0.967	0.973	0.977	0.97	0.959	0.985	0.965	0.985	0.981	0.973	0.971	0.967	0.971	0.965	0.961	0.98	0.961	0.97	0.969	0.988	0.982	0.972	0.974	0.968	0.977	0.982	0.979	0.972	0.978	0.979	0.984	0.983	0.981	0.969	0.968	0.978	0.985	0.977	0.963
	Site11_28	0.956	0.976	0.97	0.974	0.978	0.979	0.942	0.97	0.974	0.979	0.982	0.988	0.975	0.982	0.97	0.974	0.992	0.994	0.969	0.984	0.977	0.982	0.985	0.988	0.971	0.987	0.973	0.982	0.99	0.995	0.958	0.974	0.974	0.983	0.991	0.994	0.963	0.972	0.98	0.98	0.988	0.986	0.944	0.984	0.976	0.983	0.987	0.988
	Site11_33	0.978	0.956	0.971	0.971	0.968	0.963	0.966	0.964	0.985	0.986	0.977	0.976	0.983	0.972	0.994	0.981	0.989	0.976	0.984	0.974	0.985	0.985	0.977	0.968	0.996	0.973	0.993	0.989	0.991	0.981	0.976	0.968	0.99	0.99	0.987	0.979	0.982	0.968	0.986	0.991	0.983	0.975	0.966	0.975	0.992	0.992	0.982	0.97
	Site11_34	0.962	0.962	0.964	0.966	0.965	0.958	0.946	0.953	0.978	0.987	0.973	0.973	0.977	0.976	0.987	0.983	0.993	0.982	0.973	0.971	0.98	0.984	0.978	0.972	0.985	0.98	0.991	0.991	0.992	0.984	0.96	0.961	0.99	0.989	0.988	0.985	0.972	0.958	0.979	0.984	0.981	0.971	0.945	0.974	0.985	0.987	0.981	0.975
	Site11_35	0.966	0.972	0.973	0.975	0.976	0.971	0.951	0.965	0.981	0.988	0.982	0.983	0.98	0.983	0.985	0.984	0.996	0.989	0.976	0.981	0.982	0.987	0.985	0.981	0.984	0.986	0.988	0.992	0.996	0.992	0.965	0.971	0.988	0.991	0.993	0.992	0.974	0.969	0.983	0.987	0.987	0.98	0.951	0.983	0.986	0.99	0.988	0.984
	Site11_36	0.967	0.976	0.978	0.981	0.984	0.983	0.953	0.976	0.976	0.979	0.985	0.989	0.976	0.979	0.974	0.972	0.991	0.993	0.974	0.984	0.973	0.98	0.98	0.982	0.975	0.982	0.974	0.979	0.99	0.995	0.966	0.98	0.974	0.984	0.991	0.993	0.971	0.979	0.982	0.983	0.989	0.989	0.956	0.985	0.979	0.986	0.989	0.986
[truncated: 34 more columns]
