# Supplementary material for: An international standardization programme towards the application of gene expression profiling in routine leukaemia diagnostics: the Microarray Innovations in LEukemia study prephase
Source: Br J Haematol. 2008 Sep;142(5):802–7. doi: 10.1111/j.1365-2141.2008.07261.x (PMC2654477; doi:10.1111/j.1365-2141.2008.07261.x)
Supplement: Supplementary file 4 [file bjh0142-0802-SD4.xls]

## Sheet: r^2 Leukemia samples
AML
MILE Site		Site #1		Site #2		Site #3		Site #4		Site #5		Site #6		Site #7		Site #8		Site #9		Site #10
	File ID	7	8	7	8	7	8	7	8	7	8	7	8	7	8	15	16	19	2	7	8
	Site1_07	1
	Site1_08	0.998	1
	Site2_07	0.984	0.987	1
	Site2_08	0.984	0.986	0.997	1
	Site3_07	0.985	0.987	0.988	0.985	1
	Site3_08	0.988	0.99	0.993	0.991	0.997	1
	Site4_07	0.977	0.979	0.988	0.991	0.97	0.98	1
	Site4_08	0.977	0.979	0.991	0.991	0.98	0.986	0.992	1
	Site5_07	0.983	0.985	0.996	0.997	0.986	0.992	0.991	0.991	1
	Site5_08	0.984	0.986	0.995	0.996	0.981	0.989	0.992	0.988	0.998	1
	Site6_07	0.984	0.986	0.989	0.992	0.975	0.983	0.988	0.981	0.993	0.996	1
	Site6_08	0.985	0.987	0.992	0.995	0.98	0.987	0.991	0.986	0.996	0.997	0.998	1
	Site7_07	0.992	0.993	0.988	0.987	0.983	0.989	0.982	0.977	0.986	0.989	0.99	0.988	1
	Site7_08	0.993	0.994	0.991	0.99	0.985	0.991	0.986	0.982	0.99	0.992	0.99	0.99	0.998	1
	Site8_15	0.989	0.99	0.993	0.993	0.981	0.987	0.988	0.984	0.992	0.994	0.994	0.993	0.994	0.994	1
	Site8_16	0.989	0.99	0.995	0.995	0.994	0.997	0.985	0.988	0.996	0.993	0.989	0.993	0.99	0.993	0.992	1
	Site9_19	0.865	0.862	0.862	0.869	0.821	0.836	0.886	0.859	0.868	0.885	0.902	0.888	0.885	0.875	0.893	0.853	1
	Site9_20	0.871	0.87	0.87	0.876	0.829	0.844	0.894	0.866	0.876	0.893	0.909	0.895	0.891	0.882	0.899	0.86	0.997	1
	Site10_07	0.969	0.971	0.979	0.98	0.952	0.963	0.98	0.966	0.978	0.985	0.99	0.985	0.98	0.978	0.985	0.971	0.916	0.924	1
	Site10_08	0.98	0.983	0.988	0.988	0.969	0.978	0.985	0.976	0.986	0.991	0.993	0.99	0.988	0.988	0.991	0.983	0.894	0.902	0.995	1
CLL
MILE Site		Site #1	Site #2	Site #3	Site #4	Site #5	Site #6	Site #7	Site #8	Site #9	Site #10
	File ID	6	6	6	6	6	6	6	14	18	6
	Site1_06	1
	Site2_06	0.978	1
	Site3_06	0.989	0.981	1
	Site4_06	0.975	0.986	0.989	1
	Site5_06	0.98	0.991	0.982	0.986	1
	Site6_06	0.983	0.989	0.987	0.987	0.998	1
	Site7_06	0.994	0.977	0.991	0.978	0.98	0.984	1
	Site8_14	0.99	0.989	0.989	0.982	0.993	0.995	0.991	1
	Site9_18	0.754	0.747	0.725	0.727	0.791	0.787	0.747	0.773	1
	Site10_06	0.976	0.982	0.968	0.964	0.988	0.986	0.973	0.989	0.79	1
CML
MILE Site		Site #1	Site #2	Site #3	Site #4	Site #5	Site #6	Site #7	Site #8	Site #9	Site #10
	File ID	5	5	5	5	5	5	5	13	17	21
	Site1_05	1
	Site2_05	0.982	1
	Site3_05	0.986	0.977	1
	Site4_05	0.975	0.989	0.98	1
	Site5_05	0.983	0.993	0.985	0.994	1
	Site6_05	0.983	0.994	0.984	0.994	0.997	1
	Site7_05	0.996	0.989	0.989	0.984	0.99	0.99	1
	Site8_13	0.987	0.982	0.996	0.985	0.99	0.989	0.99	1
	Site9_17	0.802	0.827	0.766	0.806	0.811	0.814	0.81	0.763	1
	Site10_21	0.99	0.968	0.979	0.96	0.968	0.968	0.985	0.974	0.812	1
